# Supplementary material for: Multi-omics analysis and functional validation reveal the oncogenic role of TRIP13
Source: Front Immunol. 2026 Apr 22;17:1691436. doi: 10.3389/fimmu.2026.1691436 (PMC13143902; doi:10.3389/fimmu.2026.1691436)
Supplement: Supplementary file 1 [file DataSheet1.zip]

Archive with 7 entries (7 files):
- activity.gmt
- geneExp.xls
- immunogenic.xls
- MSI.xls
- scores.xls
- TMB.xls
- TRIP13_checkpoint_correlation_spearman_pvalue.xls
