# Supplementary material for: Multi-omics analysis and functional validation reveal the oncogenic role of TRIP13
Source: Front Immunol. 2026 Apr 22;17:1691436. doi: 10.3389/fimmu.2026.1691436 (PMC13143902; doi:10.3389/fimmu.2026.1691436)
Supplement: Supplementary file 1 [file DataSheet1.zip › activity.gmt]

TRIP13_activity	na	TRIP13	TPX2	NCAPH	CDCA8	CEP55	MELK	KIF2C	KIF23	BUB1	CENPA	CCNB2	PLK1	BIRC5	CDCA5	CDC20	CCNA2	KIF4A	UBE2C	CDK1	FOXM1	TTK	DLGAP5	MYBL2	HJURP	KIF20A	NEK2	CCNB1	BUB1B	MCM10	EXO1	AURKA	KIFC1	GINS1	CDC45	TROAP	RAD51	SKA1	PRC1	NCAPG	NUF2	MAD2L1	TOP2A	MTFR2	KPNA2	CKAP2L	RRM2	KIF11	AURKB	AUNIP	DEPDC1	RACGAP1	SKA3	UBE2T	RAD54L	DDIAS	GTSE1	PRR11	CDC6	CCT5	KIF18B	RAD51AP1	CENPI	HROB	ZWINT	OIP5	NUSAP1	CDKN3	ORC1	CDCA3	SGO1	NDC80	FANCI	CENPF	ASF1B	ESPL1	ARHGAP11A	ORC6	MKI67	SPC25	AC099850.4	PLK4	DSCC1	PKMYT1	KIF18A	CDC25C	ECT2	PARPBP	HMMR	TK1	FAM83D	STIL	MCM4	CENPW	KIF14	CIP2A	PBK	LMNB1	ERCC6L	MCM2	ZWILCH
