# Supplementary material for: Multi-omics analysis and functional validation reveal the oncogenic role of TRIP13
Source: Front Immunol. 2026 Apr 22;17:1691436. doi: 10.3389/fimmu.2026.1691436 (PMC13143902; doi:10.3389/fimmu.2026.1691436)
Supplement: Supplementary file 1 [file DataSheet1.zip › geneExp.xls]

ID	TRIP13	Type	CancerType
TCGA-OR-A5JP-01	2.089043	Tumor	ACC
TCGA-OR-A5JG-01	2.462488	Tumor	ACC
TCGA-OR-A5LG-01	1.187632	Tumor	ACC
TCGA-OR-A5JR-01	1.032176	Tumor	ACC
TCGA-OR-A5KU-01	1.136719732	Tumor	ACC
TCGA-OR-A5LS-01	0.97757917	Tumor	ACC
TCGA-OR-A5L9-01	0.239887582	Tumor	ACC
TCGA-OR-A5JQ-01	1.591229392	Tumor	ACC
TCGA-OR-A5K4-01	1.973716692	Tumor	ACC
TCGA-OR-A5JL-01	1.040340804	Tumor	ACC
TCGA-OR-A5LC-01	3.905546396	Tumor	ACC
TCGA-OR-A5K2-01	2.573879047	Tumor	ACC
TCGA-P6-A5OG-01	3.655345413	Tumor	ACC
TCGA-OR-A5JW-01	1.067758	Tumor	ACC
TCGA-OR-A5KO-01	3.161975798	Tumor	ACC
TCGA-OR-A5J8-01	2.57597	Tumor	ACC
TCGA-PA-A5YG-01	0.8430257	Tumor	ACC
TCGA-OR-A5KV-01	1.22863	Tumor	ACC
TCGA-OR-A5L4-01	1.358072	Tumor	ACC
TCGA-OR-A5KX-01	4.74263	Tumor	ACC
TCGA-OR-A5L8-01	1.230436737	Tumor	ACC
TCGA-OR-A5JO-01	0.8867613	Tumor	ACC
TCGA-OR-A5JA-01	2.533021	Tumor	ACC
TCGA-OR-A5LO-01	0.7668785	Tumor	ACC
TCGA-OR-A5JM-01	2.436003	Tumor	ACC
TCGA-OR-A5JV-01	0.851562221	Tumor	ACC
TCGA-OR-A5JB-01	3.160703	Tumor	ACC
TCGA-OR-A5LA-01	0.3218895	Tumor	ACC
TCGA-OR-A5JE-01	2.159849	Tumor	ACC
TCGA-OR-A5JZ-01	1.808914	Tumor	ACC
TCGA-OR-A5KT-01	1.030671523	Tumor	ACC
TCGA-OR-A5KZ-01	3.599329308	Tumor	ACC
TCGA-OR-A5LJ-01	2.655252	Tumor	ACC
TCGA-OR-A5LB-01	1.368382504	Tumor	ACC
TCGA-OR-A5LT-01	2.837613604	Tumor	ACC
TCGA-OR-A5LD-01	1.333269705	Tumor	ACC
TCGA-OR-A5J2-01	1.443629118	Tumor	ACC
TCGA-PK-A5HB-01	2.70977	Tumor	ACC
TCGA-OR-A5JS-01	1.342113	Tumor	ACC
TCGA-OR-A5K6-01	0.9376914	Tumor	ACC
TCGA-OR-A5JY-01	3.329095088	Tumor	ACC
TCGA-OR-A5JT-01	0.9065599	Tumor	ACC
TCGA-PK-A5H8-01	1.1834398	Tumor	ACC
TCGA-OR-A5JX-01	0.4143883	Tumor	ACC
TCGA-OR-A5LK-01	0.641616671	Tumor	ACC
TCGA-P6-A5OF-01	1.628877843	Tumor	ACC
TCGA-OR-A5JI-01	0.3251014	Tumor	ACC
TCGA-OR-A5K5-01	2.096384	Tumor	ACC
TCGA-OR-A5JC-01	1.66271	Tumor	ACC
TCGA-OR-A5KW-01	1.959726522	Tumor	ACC
TCGA-OR-A5JJ-01	2.413821639	Tumor	ACC
TCGA-OR-A5JD-01	0.773209229	Tumor	ACC
TCGA-OR-A5LM-01	1.139689	Tumor	ACC
TCGA-PK-A5HA-01	0.5137948	Tumor	ACC
TCGA-OR-A5JF-01	1.051975	Tumor	ACC
TCGA-OR-A5LH-01	0.4305653	Tumor	ACC
TCGA-OR-A5K1-01	1.552239525	Tumor	ACC
TCGA-OR-A5LN-01	0.3740833	Tumor	ACC
TCGA-OR-A5LE-01	2.559183665	Tumor	ACC
TCGA-OR-A5L3-01	0.1482424	Tumor	ACC
TCGA-OU-A5PI-01	1.136790328	Tumor	ACC
TCGA-OR-A5K8-01	1.795630612	Tumor	ACC
TCGA-OR-A5K0-01	1.278043	Tumor	ACC
TCGA-OR-A5KY-01	2.781692977	Tumor	ACC
TCGA-OR-A5J9-01	2.561504	Tumor	ACC
TCGA-OR-A5J1-01	2.371676	Tumor	ACC
TCGA-OR-A5J5-01	1.82737	Tumor	ACC
TCGA-OR-A5L6-01	1.787124871	Tumor	ACC
TCGA-OR-A5LP-01	0.6709399	Tumor	ACC
TCGA-OR-A5K9-01	3.062742678	Tumor	ACC
TCGA-OR-A5J7-01	2.864185124	Tumor	ACC
TCGA-PK-A5H9-01	0.3972129	Tumor	ACC
TCGA-OR-A5LR-01	0.729192365	Tumor	ACC
TCGA-OR-A5JK-01	0.905382222	Tumor	ACC
TCGA-OR-A5J6-01	0.229640923	Tumor	ACC
TCGA-OR-A5LL-01	0.3618562	Tumor	ACC
TCGA-OR-A5K3-01	0.952096396	Tumor	ACC
TCGA-OR-A5J3-01	0.987328763	Tumor	ACC
TCGA-OR-A5L5-01	0.4405352	Tumor	ACC
TCGA-FD-A3SS-01	3.118984	Tumor	BLCA
TCGA-FD-A43S-01	0.844935497	Tumor	BLCA
TCGA-UY-A78K-01	3.765363698	Tumor	BLCA
TCGA-DK-A2HX-01	2.086822442	Tumor	BLCA
TCGA-DK-A1A3-01	3.621842977	Tumor	BLCA
TCGA-GC-A6I3-01	3.294403481	Tumor	BLCA
TCGA-XF-AAMJ-01	3.070089559	Tumor	BLCA
TCGA-GC-A6I1-01	2.905648	Tumor	BLCA
TCGA-ZF-A9RL-01	2.979465	Tumor	BLCA
TCGA-DK-A3IL-01	2.169770646	Tumor	BLCA
TCGA-E7-A6MF-01	0.6595524	Tumor	BLCA
TCGA-BT-A20R-01	2.415705422	Tumor	BLCA
TCGA-H4-A2HQ-01	3.9836445	Tumor	BLCA
TCGA-GV-A3QH-01	3.567656	Tumor	BLCA
TCGA-4Z-AA82-01	3.867972038	Tumor	BLCA
TCGA-E7-A4XJ-01	2.820711376	Tumor	BLCA
TCGA-XF-A8HE-01	3.009147372	Tumor	BLCA
TCGA-XF-A9T0-01	3.638917	Tumor	BLCA
TCGA-FD-A5BT-01	1.842163022	Tumor	BLCA
TCGA-FD-A3SN-01	3.992783424	Tumor	BLCA
TCGA-G2-AA3C-01	3.113106828	Tumor	BLCA
TCGA-HQ-A2OE-01	2.456749	Tumor	BLCA
TCGA-BL-A3JM-01	4.023640614	Tumor	BLCA
TCGA-XF-AAN3-01	1.611487	Tumor	BLCA
TCGA-FD-A3SR-01	2.893550318	Tumor	BLCA
TCGA-4Z-AA89-01	2.176274791	Tumor	BLCA
TCGA-G2-A2EO-01	3.308804238	Tumor	BLCA
TCGA-ZF-AA5H-01	4.54903	Tumor	BLCA
TCGA-BT-A20V-01	4.27487743	Tumor	BLCA
TCGA-GC-A3WC-01	2.797899033	Tumor	BLCA
TCGA-GV-A3JV-01	3.440953	Tumor	BLCA
TCGA-YF-AA3M-01	5.135219398	Tumor	BLCA
TCGA-FD-A3B5-01	3.299348	Tumor	BLCA
TCGA-BT-A20Q-11	0.329400325	Normal	BLCA
TCGA-CF-A47V-01	0.9510045	Tumor	BLCA
TCGA-GU-A42P-01	3.519084	Tumor	BLCA
TCGA-BT-A20T-01	2.616630648	Tumor	BLCA
TCGA-GC-A3BM-11	0.933585854	Normal	BLCA
TCGA-XF-AAN0-01	2.674956	Tumor	BLCA
TCGA-E7-A7DV-01	5.096819	Tumor	BLCA
TCGA-GV-A40E-01	4.744851	Tumor	BLCA
TCGA-FJ-A3Z9-01	3.05359752	Tumor	BLCA
TCGA-XF-A9ST-01	4.460716409	Tumor	BLCA
TCGA-FJ-A3ZF-01	3.753295651	Tumor	BLCA
TCGA-K4-A3WV-11	0.415086021	Normal	BLCA
TCGA-YC-A89H-01	2.919283085	Tumor	BLCA
TCGA-CF-A9FM-01	0.516164442	Tumor	BLCA
TCGA-DK-A1AD-01	3.826409166	Tumor	BLCA
TCGA-G2-A2EK-01	1.45774566	Tumor	BLCA
TCGA-E5-A2PC-01	2.730201147	Tumor	BLCA
TCGA-C4-A0F1-01	2.395575008	Tumor	BLCA
TCGA-FD-A43N-01	2.473885	Tumor	BLCA
TCGA-BL-A13J-01	2.5388556255	Tumor	BLCA
TCGA-FD-A3SO-01	4.585060717	Tumor	BLCA
TCGA-XF-A8HD-01	3.330732	Tumor	BLCA
TCGA-BT-A20X-01	3.02696699	Tumor	BLCA
TCGA-ZF-AA52-01	2.288858118	Tumor	BLCA
TCGA-DK-AA76-01	3.07772575	Tumor	BLCA
TCGA-GV-A3JW-01	3.601535	Tumor	BLCA
TCGA-FD-A3N6-01	2.678150019	Tumor	BLCA
TCGA-BT-A2LA-11	1.41035	Normal	BLCA
TCGA-CU-A5W6-01	2.513194912	Tumor	BLCA
TCGA-DK-A2I4-01	3.306409	Tumor	BLCA
TCGA-DK-AA6M-01	4.210690695	Tumor	BLCA
TCGA-4Z-AA7Y-01	4.197240208	Tumor	BLCA
TCGA-DK-A3WY-01	3.790421	Tumor	BLCA
TCGA-E7-A3X6-01	3.140003287	Tumor	BLCA
TCGA-K4-A3WV-01	2.408013936	Tumor	BLCA
TCGA-DK-A3IQ-01	1.389923	Tumor	BLCA
TCGA-ZF-AA56-01	3.105160298	Tumor	BLCA
TCGA-CU-A3QU-01	3.654508614	Tumor	BLCA
TCGA-FD-A6TI-01	0.9081848	Tumor	BLCA
TCGA-XF-A9T3-01	4.356350211	Tumor	BLCA
TCGA-FD-A3B3-01	4.47943	Tumor	BLCA
TCGA-BT-A20U-11	2.018493238	Normal	BLCA
TCGA-YF-AA3L-01	1.517168	Tumor	BLCA
TCGA-K4-A54R-11	0.6877908	Normal	BLCA
TCGA-SY-A9G0-01	1.897035897	Tumor	BLCA
TCGA-ZF-A9R2-01	2.608184387	Tumor	BLCA
TCGA-GU-AATQ-01	2.995810379	Tumor	BLCA
TCGA-FD-A5C1-01	3.55813896	Tumor	BLCA
TCGA-DK-A2I1-01	2.518104	Tumor	BLCA
TCGA-CF-A5U8-01	1.005358	Tumor	BLCA
TCGA-UY-A9PB-01	3.585873371	Tumor	BLCA
TCGA-DK-A3X1-01	3.106507379	Tumor	BLCA
TCGA-DK-A1AC-01	3.343476	Tumor	BLCA
TCGA-FD-A62N-01	3.859128	Tumor	BLCA
TCGA-DK-AA75-01	3.724547208	Tumor	BLCA
TCGA-XF-A9SL-01	1.506154879	Tumor	BLCA
TCGA-XF-A9T4-01	2.74476	Tumor	BLCA
TCGA-XF-AAN2-01	3.031211043	Tumor	BLCA
TCGA-BT-A2LD-01	3.093075	Tumor	BLCA
TCGA-BT-A20N-11	0.419869745	Normal	BLCA
TCGA-ZF-A9R1-01	2.745014365	Tumor	BLCA
TCGA-ZF-A9R9-01	1.262762863	Tumor	BLCA
TCGA-DK-A6AV-01	4.742239556	Tumor	BLCA
TCGA-XF-AAMY-01	2.301765276	Tumor	BLCA
TCGA-GU-A763-01	2.409349	Tumor	BLCA
TCGA-FD-A3B7-01	3.933811	Tumor	BLCA
TCGA-FD-A3NA-01	3.756164	Tumor	BLCA
TCGA-CF-A47T-01	2.788088864	Tumor	BLCA
TCGA-CU-A0YN-11	2.835469855	Normal	BLCA
TCGA-BT-A0S7-01	2.924803177	Tumor	BLCA
TCGA-GC-A3BM-01	2.373744	Tumor	BLCA
TCGA-GD-A3OP-01	1.695250615	Tumor	BLCA
TCGA-SY-A9G5-01	2.265029	Tumor	BLCA
TCGA-KQ-A41S-01	4.160658	Tumor	BLCA
TCGA-4Z-AA7M-01	4.616124713	Tumor	BLCA
TCGA-FD-A3SJ-01	3.738810188	Tumor	BLCA
TCGA-E7-A677-01	2.04626	Tumor	BLCA
TCGA-UY-A8OD-01	2.523198814	Tumor	BLCA
TCGA-DK-AA6L-01	3.238252056	Tumor	BLCA
TCGA-GD-A2C5-01	2.45543913	Tumor	BLCA
TCGA-K4-A4AC-01	3.849516223	Tumor	BLCA
TCGA-FD-A62O-01	3.302318709	Tumor	BLCA
TCGA-BT-A2LB-01	2.187456564	Tumor	BLCA
TCGA-FD-A3N5-01	4.295459	Tumor	BLCA
TCGA-G2-A3VY-01	4.011017535	Tumor	BLCA
TCGA-DK-A1AA-01	1.585307124	Tumor	BLCA
TCGA-XF-A9SY-01	4.075259091	Tumor	BLCA
TCGA-DK-AA6Q-01	4.199380613	Tumor	BLCA
TCGA-G2-A2EL-01	3.860396407	Tumor	BLCA
TCGA-E7-A6ME-01	2.977504	Tumor	BLCA
TCGA-HQ-A2OF-01	3.776435958	Tumor	BLCA
TCGA-FD-A6TF-01	3.680431	Tumor	BLCA
TCGA-FD-A3SP-01	3.663915	Tumor	BLCA
TCGA-BT-A20P-01	3.032876171	Tumor	BLCA
TCGA-GV-A40G-01	3.56968099	Tumor	BLCA
TCGA-CF-A47S-01	1.015472	Tumor	BLCA
TCGA-XF-A9T2-01	3.416516122	Tumor	BLCA
TCGA-CF-A9FH-01	2.477546731	Tumor	BLCA
TCGA-ZF-AA4X-01	2.866415223	Tumor	BLCA
TCGA-XF-AAMQ-01	2.556328	Tumor	BLCA
TCGA-CF-A3MH-01	2.982791675	Tumor	BLCA
TCGA-DK-AA6W-01	4.704123785	Tumor	BLCA
TCGA-KQ-A41O-01	3.304344	Tumor	BLCA
TCGA-FJ-A3Z7-01	1.795602	Tumor	BLCA
TCGA-S5-AA26-01	2.527843	Tumor	BLCA
TCGA-FD-A3B4-01	3.761041	Tumor	BLCA
TCGA-GC-A3OO-01	4.024889617	Tumor	BLCA
TCGA-XF-A9SP-01	2.712811733	Tumor	BLCA
TCGA-FD-A3SL-01	1.912553	Tumor	BLCA
TCGA-FD-A6TB-01	3.601066	Tumor	BLCA
TCGA-FD-A6TA-01	2.774324657	Tumor	BLCA
TCGA-XF-A8HB-01	3.276985	Tumor	BLCA
TCGA-UY-A8OB-01	4.140875503	Tumor	BLCA
TCGA-GU-A767-01	2.194341228	Tumor	BLCA
TCGA-FD-A43U-01	1.647951712	Tumor	BLCA
TCGA-DK-AA6T-01	3.031746322	Tumor	BLCA
TCGA-5N-A9KI-01	2.393759	Tumor	BLCA
TCGA-XF-A8HF-01	3.13291	Tumor	BLCA
TCGA-UY-A78L-01	5.469548	Tumor	BLCA
TCGA-FD-A5C0-01	2.850919256	Tumor	BLCA
TCGA-UY-A9PE-01	4.039448615	Tumor	BLCA
TCGA-K4-A6FZ-01	3.054936599	Tumor	BLCA
TCGA-DK-A3IK-01	1.583735	Tumor	BLCA
TCGA-LC-A66R-01	3.800336734	Tumor	BLCA
TCGA-GU-A762-01	4.108406265	Tumor	BLCA
TCGA-BT-A2LB-11	1.623813	Normal	BLCA
TCGA-4Z-AA7O-01	3.069629221	Tumor	BLCA
TCGA-DK-A6B5-01	3.618276	Tumor	BLCA
TCGA-C4-A0F0-01	4.192074129	Tumor	BLCA
TCGA-UY-A78N-01	3.614241	Tumor	BLCA
TCGA-G2-AA3F-01	2.863455	Tumor	BLCA
TCGA-ZF-AA53-01	2.887932651	Tumor	BLCA
TCGA-LT-A8JT-01	1.717927	Tumor	BLCA
TCGA-XF-A8HI-01	2.397710187	Tumor	BLCA
TCGA-FJ-A3ZE-01	2.558896	Tumor	BLCA
TCGA-FD-A3SM-01	2.271649676	Tumor	BLCA
TCGA-DK-AA6X-01	2.878211485	Tumor	BLCA
TCGA-XF-A9SJ-01	3.616095	Tumor	BLCA
TCGA-CF-A7I0-01	2.04601496	Tumor	BLCA
TCGA-GD-A3OQ-01	3.062791431	Tumor	BLCA
TCGA-CU-A0YO-01	1.624234	Tumor	BLCA
TCGA-DK-AA71-01	2.520463632	Tumor	BLCA
TCGA-CF-A9FL-01	2.295339357	Tumor	BLCA
TCGA-ZF-AA5N-01	3.387591696	Tumor	BLCA
TCGA-UY-A9PF-01	2.20949632	Tumor	BLCA
TCGA-UY-A78P-01	2.92545956	Tumor	BLCA
TCGA-CF-A1HR-01	2.460920787	Tumor	BLCA
TCGA-DK-A3IN-01	3.981431	Tumor	BLCA
TCGA-UY-A9PH-01	2.883318681	Tumor	BLCA
TCGA-GD-A76B-01	2.651034069	Tumor	BLCA
TCGA-ZF-AA58-01	4.345097	Tumor	BLCA
TCGA-ZF-AA4V-01	6.725026	Tumor	BLCA
TCGA-DK-AA6R-01	4.246342635	Tumor	BLCA
TCGA-FT-A61P-01	4.049093117	Tumor	BLCA
TCGA-2F-A9KQ-01	2.479723	Tumor	BLCA
TCGA-K4-A54R-01	3.231720557	Tumor	BLCA
TCGA-FD-A62S-01	3.943668996	Tumor	BLCA
TCGA-ZF-A9R3-01	1.940824	Tumor	BLCA
TCGA-BT-A42F-01	3.560627	Tumor	BLCA
TCGA-K4-A83P-01	2.137355559	Tumor	BLCA
TCGA-K4-A5RJ-01	3.024953594	Tumor	BLCA
TCGA-XF-A9SX-01	2.875403969	Tumor	BLCA
TCGA-KQ-A41N-01	3.078051114	Tumor	BLCA
TCGA-DK-A1AE-01	3.453273	Tumor	BLCA
TCGA-DK-A3WX-01	4.79267521	Tumor	BLCA
TCGA-DK-A3WW-01	3.230164728	Tumor	BLCA
TCGA-XF-A9SK-01	2.140661075	Tumor	BLCA
TCGA-KQ-A41R-01	2.011039525	Tumor	BLCA
TCGA-CF-A3MG-01	3.913348676	Tumor	BLCA
TCGA-CU-A0YR-01	3.910561685	Tumor	BLCA
TCGA-UY-A78M-01	3.295438044	Tumor	BLCA
TCGA-CF-A5UA-01	3.361469	Tumor	BLCA
TCGA-ZF-A9RN-01	4.743226456	Tumor	BLCA
TCGA-4Z-AA81-01	3.991226847	Tumor	BLCA
TCGA-E7-A8O8-01	1.846559	Tumor	BLCA
TCGA-BL-A0C8-01	2.836091363	Tumor	BLCA
TCGA-GC-A3RB-01	4.17605005	Tumor	BLCA
TCGA-BT-A20O-01	3.562125905	Tumor	BLCA
TCGA-G2-A2ES-01	3.314344	Tumor	BLCA
TCGA-DK-AA6P-01	3.376771	Tumor	BLCA
TCGA-FD-A43P-01	3.152344	Tumor	BLCA
TCGA-2F-A9KT-01	3.763438983	Tumor	BLCA
TCGA-CF-A9FF-01	2.054453479	Tumor	BLCA
TCGA-UY-A9PA-01	2.00997477	Tumor	BLCA
TCGA-E7-A7DU-01	1.843218225	Tumor	BLCA
TCGA-2F-A9KW-01	4.01011789	Tumor	BLCA
TCGA-4Z-AA87-01	3.466279	Tumor	BLCA
TCGA-GU-A42Q-01	4.051348487	Tumor	BLCA
TCGA-E7-A97P-01	3.167309965	Tumor	BLCA
TCGA-XF-AAMG-01	4.355180756	Tumor	BLCA
TCGA-BT-A3PH-01	2.868420096	Tumor	BLCA
TCGA-ZF-AA4R-01	3.306137843	Tumor	BLCA
TCGA-ZF-AA5P-01	2.419878275	Tumor	BLCA
TCGA-DK-A3X2-01	3.254997004	Tumor	BLCA
TCGA-YC-A8S6-01	2.244530519	Tumor	BLCA
TCGA-K4-A4AB-01	1.258005	Tumor	BLCA
TCGA-GC-A3RC-01	3.361281	Tumor	BLCA
TCGA-GU-AATP-01	2.651407735	Tumor	BLCA
TCGA-CF-A1HS-01	5.329514677	Tumor	BLCA
TCGA-ZF-AA4U-01	1.999468	Tumor	BLCA
TCGA-GV-A3QF-01	3.656661	Tumor	BLCA
TCGA-GC-A4ZW-01	4.143661332	Tumor	BLCA
TCGA-ZF-A9RD-01	3.203946959	Tumor	BLCA
TCGA-GU-A766-01	4.706137756	Tumor	BLCA
TCGA-G2-A2EF-01	4.32964	Tumor	BLCA
TCGA-FD-A5BY-01	3.693949	Tumor	BLCA
TCGA-CF-A8HX-01	1.847872	Tumor	BLCA
TCGA-GV-A6ZA-01	3.692334194	Tumor	BLCA
TCGA-DK-A1A5-01	3.065145	Tumor	BLCA
TCGA-4Z-AA7N-01	1.845749605	Tumor	BLCA
TCGA-GC-A3RD-01	2.914859	Tumor	BLCA
TCGA-G2-A3IE-01	2.990737	Tumor	BLCA
TCGA-FD-A5BZ-01	2.332704	Tumor	BLCA
TCGA-BT-A3PJ-01	4.7799	Tumor	BLCA
TCGA-CU-A72E-01	2.533090454	Tumor	BLCA
TCGA-ZF-A9RM-01	3.577231	Tumor	BLCA
TCGA-FD-A6TH-01	6.429483	Tumor	BLCA
TCGA-GD-A3OS-01	3.823011501	Tumor	BLCA
TCGA-DK-A3IS-01	2.772176	Tumor	BLCA
TCGA-K4-A3WS-01	2.330087543	Tumor	BLCA
TCGA-GD-A2C5-11	2.429784	Normal	BLCA
TCGA-4Z-AA7R-01	3.200061594	Tumor	BLCA
TCGA-DK-A6B1-01	2.908374	Tumor	BLCA
TCGA-GV-A3QI-01	3.506363428	Tumor	BLCA
TCGA-DK-A6AW-01	1.6654	Tumor	BLCA
TCGA-BT-A20W-01	5.41657601	Tumor	BLCA
TCGA-DK-A3IU-01	3.277044	Tumor	BLCA
TCGA-K4-A5RI-11	1.182690608	Normal	BLCA
TCGA-GC-A3YS-01	4.510144	Tumor	BLCA
TCGA-4Z-AA7Q-01	2.153377513	Tumor	BLCA
TCGA-LT-A5Z6-01	2.717871	Tumor	BLCA
TCGA-GC-A3I6-01	2.874871	Tumor	BLCA
TCGA-E7-A5KF-01	1.934684381	Tumor	BLCA
TCGA-DK-A3IM-01	3.344397	Tumor	BLCA
TCGA-CF-A47X-01	1.786847	Tumor	BLCA
TCGA-BT-A2LA-01	4.817639442	Tumor	BLCA
TCGA-GV-A3QK-01	1.932734828	Tumor	BLCA
TCGA-FD-A6TD-01	3.484597241	Tumor	BLCA
TCGA-XF-AAMX-01	4.242120677	Tumor	BLCA
TCGA-ZF-A9R5-01	1.897751	Tumor	BLCA
TCGA-XF-A8HC-01	2.821334582	Tumor	BLCA
TCGA-ZF-A9RF-01	4.000962487	Tumor	BLCA
TCGA-H4-A2HO-01	1.642964654	Tumor	BLCA
TCGA-BT-A42E-01	3.61307134	Tumor	BLCA
TCGA-FD-A5BU-01	2.255312504	Tumor	BLCA
TCGA-XF-A9T6-01	4.081751495	Tumor	BLCA
TCGA-ZF-AA4T-01	3.513708	Tumor	BLCA
TCGA-FD-A3B6-01	3.458503027	Tumor	BLCA
TCGA-4Z-AA80-01	4.552216626	Tumor	BLCA
TCGA-GC-A6I3-11	3.185453587	Normal	BLCA
TCGA-XF-A9SW-01	1.647792245	Tumor	BLCA
TCGA-E7-A5KE-01	3.631681	Tumor	BLCA
TCGA-DK-AA6S-01	2.557878383	Tumor	BLCA
TCGA-FD-A5BR-01	3.093362764	Tumor	BLCA
TCGA-FD-A6TC-01	2.762891474	Tumor	BLCA
TCGA-XF-AAN1-01	3.000584898	Tumor	BLCA
TCGA-DK-A3IV-01	3.014671947	Tumor	BLCA
TCGA-PQ-A6FN-01	3.479281986	Tumor	BLCA
TCGA-K4-A5RI-01	4.267886	Tumor	BLCA
TCGA-ZF-A9R7-01	1.633250432	Tumor	BLCA
TCGA-XF-A9SM-01	4.734809546	Tumor	BLCA
TCGA-BL-A13J-11	0.261206615	Normal	BLCA
TCGA-FD-A6TE-01	3.845790111	Tumor	BLCA
TCGA-XF-AAME-01	3.279479	Tumor	BLCA
TCGA-BT-A42C-01	3.424785342	Tumor	BLCA
TCGA-CF-A47Y-01	0.7845801	Tumor	BLCA
TCGA-E7-A519-01	0.49576685	Tumor	BLCA
TCGA-FD-A43Y-01	3.952372451	Tumor	BLCA
TCGA-BL-A5ZZ-01	3.497875	Tumor	BLCA
TCGA-CF-A3MF-01	1.13095702	Tumor	BLCA
TCGA-FD-A3B8-01	4.253348485	Tumor	BLCA
TCGA-BL-A13I-01	3.2321301885	Tumor	BLCA
TCGA-DK-A1A7-01	2.045471	Tumor	BLCA
TCGA-DK-A1A6-01	3.189228	Tumor	BLCA
TCGA-DK-A6B2-01	2.414578304	Tumor	BLCA
TCGA-DK-AA74-01	3.342639758	Tumor	BLCA
TCGA-ZF-AA4N-01	4.406995555	Tumor	BLCA
TCGA-BT-A0YX-01	2.634468	Tumor	BLCA
TCGA-R3-A69X-01	3.426938	Tumor	BLCA
TCGA-XF-AAMW-01	3.341068607	Tumor	BLCA
TCGA-C4-A0EZ-01	3.603328991	Tumor	BLCA
TCGA-E7-A678-01	1.235608	Tumor	BLCA
TCGA-G2-A3IB-01	4.073177	Tumor	BLCA
TCGA-DK-A3IT-01	4.194134	Tumor	BLCA
TCGA-MV-A51V-01	2.510509	Tumor	BLCA
TCGA-UY-A78O-01	2.094305472	Tumor	BLCA
TCGA-FD-A6TK-01	3.825903242	Tumor	BLCA
TCGA-4Z-AA83-01	1.533250027	Tumor	BLCA
TCGA-DK-A2I6-01	4.048975	Tumor	BLCA
TCGA-XF-AAN4-01	2.187980735	Tumor	BLCA
TCGA-GD-A3OP-11	0.795904295	Normal	BLCA
TCGA-BT-A20R-11	0.4678275	Normal	BLCA
TCGA-CF-A27C-01	1.875982	Tumor	BLCA
TCGA-5N-A9KM-01	1.590144	Tumor	BLCA
TCGA-BT-A20U-01	3.535706258	Tumor	BLCA
TCGA-YC-A9TC-01	3.676325381	Tumor	BLCA
TCGA-E7-A6MD-01	2.350150974	Tumor	BLCA
TCGA-K4-A5RH-01	4.048317	Tumor	BLCA
TCGA-XF-AAMH-01	2.263728	Tumor	BLCA
TCGA-DK-A1AB-01	2.152462	Tumor	BLCA
TCGA-E5-A4TZ-01	3.788926672	Tumor	BLCA
TCGA-FD-A43X-01	1.520059	Tumor	BLCA
TCGA-XF-A9SU-01	2.326434637	Tumor	BLCA
TCGA-BT-A20N-01	2.945909	Tumor	BLCA
TCGA-BT-A20J-01	3.375934816	Tumor	BLCA
TCGA-E7-A4IJ-01	3.956465419	Tumor	BLCA
TCGA-CF-A47W-01	1.483355299	Tumor	BLCA
TCGA-XF-A9SV-01	2.170001283	Tumor	BLCA
TCGA-K4-AAQO-01	2.847295	Tumor	BLCA
TCGA-CU-A3YL-01	1.616801	Tumor	BLCA
TCGA-DK-A2I2-01	3.523758	Tumor	BLCA
TCGA-4Z-AA84-01	3.237093706	Tumor	BLCA
TCGA-DK-A1AF-01	2.44356207	Tumor	BLCA
TCGA-E5-A4U1-01	3.446887	Tumor	BLCA
TCGA-BT-A20Q-01	1.503106564	Tumor	BLCA
TCGA-ZF-A9R4-01	2.832806	Tumor	BLCA
TCGA-KQ-A41Q-01	4.100585759	Tumor	BLCA
TCGA-E7-A8O7-01	1.414948	Tumor	BLCA
TCGA-ZF-AA4W-01	3.169058247	Tumor	BLCA
TCGA-XF-AAN7-01	3.995486	Tumor	BLCA
TCGA-XF-A8HH-01	3.00689348	Tumor	BLCA
TCGA-FD-A5BX-01	1.548024	Tumor	BLCA
TCGA-ZF-A9RE-01	3.182679894	Tumor	BLCA
TCGA-FT-A3EE-01	3.375438	Tumor	BLCA
TCGA-XF-A9T5-01	4.260671461	Tumor	BLCA
TCGA-XF-AAML-01	3.34378294	Tumor	BLCA
TCGA-BT-A3PK-01	3.593289	Tumor	BLCA
TCGA-CF-A3MI-01	1.30114152	Tumor	BLCA
TCGA-E7-A541-01	4.521249115	Tumor	BLCA
TCGA-ZF-AA54-01	4.477437653	Tumor	BLCA
TCGA-CU-A0YR-11	0.712996524	Normal	BLCA
TCGA-XF-AAMZ-01	2.862073225	Tumor	BLCA
TCGA-CF-A8HY-01	1.685263129	Tumor	BLCA
TCGA-GV-A3QG-01	3.242544	Tumor	BLCA
TCGA-DK-A6B6-01	2.327147934	Tumor	BLCA
TCGA-DK-A6B0-01	1.164771	Tumor	BLCA
TCGA-E7-A97Q-01	2.756775363	Tumor	BLCA
TCGA-2F-A9KP-01	3.491132	Tumor	BLCA
TCGA-FD-A62P-01	3.383329517	Tumor	BLCA
TCGA-XF-A8HG-01	3.050524	Tumor	BLCA
TCGA-4Z-AA86-01	4.471973413	Tumor	BLCA
TCGA-GD-A6C6-01	2.174142119	Tumor	BLCA
TCGA-G2-A2EJ-01	3.214535	Tumor	BLCA
TCGA-UY-A9PD-01	3.274701515	Tumor	BLCA
TCGA-S5-A6DX-01	2.046224265	Tumor	BLCA
TCGA-FD-A3SQ-01	1.227270672	Tumor	BLCA
TCGA-DK-AA77-01	2.936688	Tumor	BLCA
TCGA-K4-A6MB-01	3.23660899	Tumor	BLCA
TCGA-ZF-AA51-01	4.495214882	Tumor	BLCA
TCGA-E7-A7PW-01	2.710237912	Tumor	BLCA
TCGA-E7-A85H-01	3.559685265	Tumor	BLCA
TCGA-GC-A3WC-11	0.624444244	Normal	BLCA
TCGA-XF-AAMR-01	1.900994	Tumor	BLCA
TCGA-FD-A6TG-01	3.201664	Tumor	BLCA
TCGA-2F-A9KO-01	2.601374907	Tumor	BLCA
TCGA-HQ-A5ND-01	4.596682698	Tumor	BLCA
TCGA-G2-AA3B-01	5.097610078	Tumor	BLCA
TCGA-PQ-A6FI-01	4.373063128	Tumor	BLCA
TCGA-C4-A0F7-01	4.87575	Tumor	BLCA
TCGA-FD-A5BS-01	2.254328089	Tumor	BLCA
TCGA-GV-A3JX-01	3.551764	Tumor	BLCA
TCGA-XF-AAMT-01	2.843397	Tumor	BLCA
TCGA-XF-A9T8-01	2.905879593	Tumor	BLCA
TCGA-BT-A20W-11	2.692299434	Normal	BLCA
TCGA-4Z-AA7S-01	2.881348614	Tumor	BLCA
TCGA-XF-A9SH-01	1.502219835	Tumor	BLCA
TCGA-DK-A1AG-01	2.044164	Tumor	BLCA
TCGA-GD-A3OQ-11	0.700634466	Normal	BLCA
TCGA-2F-A9KR-01	2.923681611	Tumor	BLCA
TCGA-DK-AA6U-01	4.437736	Tumor	BLCA
TCGA-C4-A0F6-01	3.401939374	Tumor	BLCA
TCGA-K4-A3WU-01	1.969768	Tumor	BLCA
TCGA-CU-A0YN-01	3.395022509	Tumor	BLCA
TCGA-FJ-A871-01	3.206936	Tumor	BLCA
TCGA-G2-A2EC-01	1.141589588	Tumor	BLCA
TCGA-FD-A5BV-01	4.313104889	Tumor	BLCA
TCGA-E7-A7XN-01	2.885328138	Tumor	BLCA
TCGA-GU-A764-01	3.623665583	Tumor	BLCA
TCGA-XF-AAN8-01	0.737411034	Tumor	BLCA
TCGA-XF-A9SZ-01	3.271607513	Tumor	BLCA
TCGA-GU-AATO-01	1.616245374	Tumor	BLCA
TCGA-ZF-A9RC-01	3.749502024	Tumor	BLCA
TCGA-ZF-A9R0-01	2.099762778	Tumor	BLCA
TCGA-KQ-A41P-01	2.158790566	Tumor	BLCA
TCGA-4Z-AA7W-01	3.261961839	Tumor	BLCA
TCGA-HQ-A5NE-01	4.605611	Tumor	BLCA
TCGA-CU-A3KJ-01	2.845375	Tumor	BLCA
TCGA-UY-A8OC-01	2.597951286	Tumor	BLCA
TCGA-E7-A3Y1-01	1.658898	Tumor	BLCA
TCGA-XF-AAN5-01	3.549573105	Tumor	BLCA
TCGA-G2-AA3D-01	3.280198887	Tumor	BLCA
TCGA-GU-A42R-01	2.226256	Tumor	BLCA
TCGA-XF-A9SI-01	4.348552758	Tumor	BLCA
TCGA-GV-A3JZ-01	5.261550119	Tumor	BLCA
TCGA-E9-A1NI-01	2.679398472	Tumor	BRCA
TCGA-A1-A0SP-01	4.600706989	Tumor	BRCA
TCGA-BH-A1EU-11	0.84171365	Normal	BRCA
TCGA-A8-A06X-01	3.995584997	Tumor	BRCA
TCGA-E2-A14T-01	2.667295	Tumor	BRCA
TCGA-AC-A8OS-01	0.938190559	Tumor	BRCA
TCGA-A8-A09K-01	2.181263935	Tumor	BRCA
TCGA-OL-A5RY-01	2.511426247	Tumor	BRCA
TCGA-BH-A0DG-01	2.083719938	Tumor	BRCA
TCGA-B6-A0I9-01	2.02189222	Tumor	BRCA
TCGA-A2-A0CP-01	1.144825428	Tumor	BRCA
TCGA-A8-A07S-01	1.800199	Tumor	BRCA
TCGA-AO-A12H-01	1.368569	Tumor	BRCA
TCGA-BH-A203-11	0.969593536	Normal	BRCA
TCGA-AR-A1AU-01	2.418144089	Tumor	BRCA
TCGA-D8-A1X9-01	2.761383	Tumor	BRCA
TCGA-E9-A1RH-11	0.6434903	Normal	BRCA
TCGA-A8-A07R-01	3.577744136	Tumor	BRCA
TCGA-AO-A12C-01	1.575222932	Tumor	BRCA
TCGA-V7-A7HQ-01	1.275152667	Tumor	BRCA
TCGA-A2-A1FZ-01	1.795190871	Tumor	BRCA
TCGA-AR-A251-01	3.86976	Tumor	BRCA
TCGA-BH-A18J-11	1.18728588	Normal	BRCA
TCGA-EW-A1PF-01	1.871707	Tumor	BRCA
TCGA-BH-A18T-01	4.666457627	Tumor	BRCA
TCGA-AR-A24S-01	2.296941679	Tumor	BRCA
TCGA-AN-A041-01	2.063429	Tumor	BRCA
TCGA-BH-A0E0-11	1.191917623	Normal	BRCA
TCGA-E2-A1LL-01	3.780461048	Tumor	BRCA
TCGA-E2-A1IJ-01	1.123537196	Tumor	BRCA
TCGA-AR-A24O-01	1.973101722	Tumor	BRCA
TCGA-XX-A899-01	2.494294351	Tumor	BRCA
TCGA-D8-A1XK-01	4.64479	Tumor	BRCA
TCGA-AC-A5XS-01	2.259737046	Tumor	BRCA
TCGA-BH-A18L-01	3.030316	Tumor	BRCA
TCGA-OL-A66J-01	1.515879121	Tumor	BRCA
TCGA-PE-A5DD-01	2.234040611	Tumor	BRCA
TCGA-AN-A04D-01	2.450405005	Tumor	BRCA
TCGA-4H-AAAK-01	2.333942329	Tumor	BRCA
TCGA-E9-A5FL-01	3.6118153	Tumor	BRCA
TCGA-E9-A24A-01	1.523961012	Tumor	BRCA
TCGA-BH-A1FM-01	3.467036467	Tumor	BRCA
TCGA-A8-A07C-01	3.421259	Tumor	BRCA
TCGA-AR-A24Q-01	2.731594	Tumor	BRCA
TCGA-AR-A2LE-01	1.792138256	Tumor	BRCA
TCGA-AR-A0U4-01	4.111154	Tumor	BRCA
TCGA-GM-A2DN-01	1.976438533	Tumor	BRCA
TCGA-A7-A13D-01	4.489424992	Tumor	BRCA
TCGA-D8-A1JG-01	3.287760373	Tumor	BRCA
TCGA-E2-A570-01	1.711966181	Tumor	BRCA
TCGA-A2-A04Q-01	2.707878	Tumor	BRCA
TCGA-A7-A6VV-01	4.018028694	Tumor	BRCA
TCGA-E2-A1IG-01	1.878266	Tumor	BRCA
TCGA-E9-A1N6-01	2.675896557	Tumor	BRCA
TCGA-E9-A1NC-01	2.983924	Tumor	BRCA
TCGA-A7-A3IZ-01	2.705031	Tumor	BRCA
TCGA-BH-A18U-11	1.362031742	Normal	BRCA
TCGA-AN-A0AK-01	4.186536035	Tumor	BRCA
TCGA-D8-A1JM-01	3.513789	Tumor	BRCA
TCGA-OL-A5S0-01	3.718148849	Tumor	BRCA
TCGA-A8-A06Z-01	1.976547	Tumor	BRCA
TCGA-AQ-A54O-01	2.233808546	Tumor	BRCA
TCGA-E2-A15S-01	3.821202	Tumor	BRCA
TCGA-BH-A1ET-11	0.813587603	Normal	BRCA
TCGA-BH-A18R-11	0.831298264	Normal	BRCA
TCGA-EW-A423-01	2.457986563	Tumor	BRCA
TCGA-C8-A273-01	2.621735	Tumor	BRCA
TCGA-OL-A5RV-01	1.458969774	Tumor	BRCA
TCGA-AC-A2FM-01	2.74858414	Tumor	BRCA
TCGA-AO-A0JM-01	3.574063578	Tumor	BRCA
TCGA-BH-A0DP-01	1.657984	Tumor	BRCA
TCGA-A2-A25E-01	3.302081	Tumor	BRCA
TCGA-B6-A2IU-01	2.167171873	Tumor	BRCA
TCGA-BH-A18P-01	2.407217358	Tumor	BRCA
TCGA-E9-A22B-01	2.322028	Tumor	BRCA
TCGA-A2-A0SW-01	3.14389155	Tumor	BRCA
TCGA-E2-A107-01	2.82110704	Tumor	BRCA
TCGA-E2-A1B6-01	2.946491	Tumor	BRCA
TCGA-D8-A1XW-01	2.405503	Tumor	BRCA
TCGA-A7-A0DC-01	1.887761715	Tumor	BRCA
TCGA-EW-A6SD-01	2.844024	Tumor	BRCA
TCGA-AO-A0J3-01	2.874655	Tumor	BRCA
TCGA-A7-A0DC-11	1.35676516	Normal	BRCA
TCGA-AN-A03X-01	1.455802072	Tumor	BRCA
TCGA-BH-A1FM-11	1.054616418	Normal	BRCA
TCGA-A8-A099-01	1.251995	Tumor	BRCA
TCGA-E2-A14Z-01	3.159620037	Tumor	BRCA
TCGA-AR-A5QP-01	2.663118133	Tumor	BRCA
TCGA-AC-A62X-01	2.988661589	Tumor	BRCA
TCGA-BH-A42V-01	1.742769245	Tumor	BRCA
TCGA-B6-A0RS-01	3.165997158	Tumor	BRCA
TCGA-D8-A1JL-01	3.741992	Tumor	BRCA
TCGA-BH-A0DZ-01	1.960408446	Tumor	BRCA
TCGA-A8-A06Y-01	1.617736856	Tumor	BRCA
TCGA-B6-A1KC-01	2.393889	Tumor	BRCA
TCGA-C8-A135-01	3.07451747	Tumor	BRCA
TCGA-5L-AAT1-01	1.220653386	Tumor	BRCA
TCGA-AR-A24R-01	2.398687441	Tumor	BRCA
TCGA-S3-AA0Z-01	3.107435	Tumor	BRCA
TCGA-D8-A1J8-01	2.910627	Tumor	BRCA
TCGA-A2-A0ER-01	2.592732	Tumor	BRCA
TCGA-E9-A1ND-01	2.342261475	Tumor	BRCA
TCGA-GI-A2C8-11	0.2069552	Normal	BRCA
TCGA-A2-A1G1-01	4.173681193	Tumor	BRCA
TCGA-A2-A0SU-01	2.213406266	Tumor	BRCA
TCGA-E2-A1LB-01	1.52752018	Tumor	BRCA
TCGA-E9-A1RD-01	1.721501	Tumor	BRCA
TCGA-OL-A6VQ-01	1.389181945	Tumor	BRCA
TCGA-AQ-A04J-01	2.775965	Tumor	BRCA
TCGA-AQ-A1H3-01	1.872344	Tumor	BRCA
TCGA-A2-A259-01	2.192044579	Tumor	BRCA
TCGA-WT-AB44-01	0.841084011	Tumor	BRCA
TCGA-B6-A0IN-01	2.214475528	Tumor	BRCA
TCGA-E9-A1R3-01	0.3555493	Tumor	BRCA
TCGA-A8-A086-01	3.244604479	Tumor	BRCA
TCGA-AC-A3BB-01	1.485339	Tumor	BRCA
TCGA-AC-A2QI-01	1.048126	Tumor	BRCA
TCGA-BH-A1F5-01	2.069102	Tumor	BRCA
TCGA-AC-A3HN-01	1.772683888	Tumor	BRCA
TCGA-BH-A1FG-01	1.830679	Tumor	BRCA
TCGA-BH-A0DV-01	0.880104	Tumor	BRCA
TCGA-UL-AAZ6-01	2.641495	Tumor	BRCA
TCGA-AR-A255-01	2.813157474	Tumor	BRCA
TCGA-LD-A7W6-01	2.476750541	Tumor	BRCA
TCGA-AR-A24Z-01	2.73091	Tumor	BRCA
TCGA-A1-A0SO-01	4.03302	Tumor	BRCA
TCGA-A2-A3XS-01	2.927422	Tumor	BRCA
TCGA-D8-A1X6-01	2.822543	Tumor	BRCA
TCGA-BH-A0HF-01	1.977473227	Tumor	BRCA
TCGA-A7-A3J0-01	2.991416	Tumor	BRCA
TCGA-AC-A23C-01	2.23466146	Tumor	BRCA
TCGA-LL-A442-01	1.765489	Tumor	BRCA
TCGA-S3-A6ZH-01	2.374309	Tumor	BRCA
TCGA-AC-A8OR-01	2.062932579	Tumor	BRCA
TCGA-AR-A1AX-01	2.575904	Tumor	BRCA
TCGA-D8-A1XO-01	1.969454	Tumor	BRCA
TCGA-E9-A1R2-01	2.52431338	Tumor	BRCA
TCGA-D8-A27M-01	3.02182008	Tumor	BRCA
TCGA-AN-A0FY-01	3.555063	Tumor	BRCA
TCGA-BH-A0DX-01	1.988049	Tumor	BRCA
TCGA-EW-A1IY-01	3.120123385	Tumor	BRCA
TCGA-A2-A04N-01	2.149134536	Tumor	BRCA
TCGA-A2-A0YF-01	2.83585	Tumor	BRCA
TCGA-PE-A5DE-01	1.848602445	Tumor	BRCA
TCGA-BH-A1FN-11	1.398888	Normal	BRCA
TCGA-EW-A1J5-01	2.279100656	Tumor	BRCA
TCGA-AO-A0JE-01	3.451572286	Tumor	BRCA
TCGA-BH-A1FN-01	2.525398183	Tumor	BRCA
TCGA-BH-A18V-01	5.310925871	Tumor	BRCA
TCGA-AC-A23H-11	0.937445105	Normal	BRCA
TCGA-BH-A0BF-01	3.077936888	Tumor	BRCA
TCGA-B6-A409-01	3.327279	Tumor	BRCA
TCGA-A2-A0CL-01	2.412511	Tumor	BRCA
TCGA-A2-A0CO-01	0.850694515	Tumor	BRCA
TCGA-E2-A158-11	0.497481933	Normal	BRCA
TCGA-AC-A3QP-01	1.230426	Tumor	BRCA
TCGA-AC-A2QJ-01	1.427295	Tumor	BRCA
TCGA-B6-A0RM-01	2.838268	Tumor	BRCA
TCGA-D8-A1JS-01	1.149962	Tumor	BRCA
TCGA-E9-A1RB-11	1.536309	Normal	BRCA
TCGA-A7-A26J-01	2.648507506	Tumor	BRCA
TCGA-A7-A13H-01	1.567913675	Tumor	BRCA
TCGA-AO-A126-01	1.865969671	Tumor	BRCA
TCGA-BH-A6R8-01	1.595875	Tumor	BRCA
TCGA-A7-A0DB-01	1.515126875	Tumor	BRCA
TCGA-AC-A3TM-01	1.876569059	Tumor	BRCA
TCGA-AR-A0TQ-01	3.11866233	Tumor	BRCA
TCGA-GM-A2DH-01	3.532122	Tumor	BRCA
TCGA-B6-A0RI-01	2.56119	Tumor	BRCA
TCGA-A2-A1G0-01	1.642555	Tumor	BRCA
TCGA-A2-A1FX-01	3.270852	Tumor	BRCA
TCGA-A7-A26G-01	2.677143143	Tumor	BRCA
TCGA-E2-A1LI-01	3.853782	Tumor	BRCA
TCGA-A8-A08P-01	3.02955963	Tumor	BRCA
TCGA-E2-A1IN-01	2.638435	Tumor	BRCA
TCGA-BH-A0HA-01	1.798144342	Tumor	BRCA
TCGA-AO-A1KR-01	4.753343	Tumor	BRCA
TCGA-3C-AALK-01	2.223987401	Tumor	BRCA
TCGA-BH-A0BV-01	1.756475119	Tumor	BRCA
TCGA-E2-A1IH-01	2.216772	Tumor	BRCA
TCGA-XX-A89A-01	2.20338527	Tumor	BRCA
TCGA-E9-A1RH-01	3.709328713	Tumor	BRCA
TCGA-A8-A085-01	2.746196	Tumor	BRCA
TCGA-E9-A1N3-01	1.668039655	Tumor	BRCA
TCGA-BH-A1EW-11	1.889539169	Normal	BRCA
TCGA-D8-A13Y-01	4.276642656	Tumor	BRCA
TCGA-AO-A0JB-01	1.547541195	Tumor	BRCA
TCGA-AC-A6IV-01	2.050776129	Tumor	BRCA
TCGA-A8-A09M-01	2.835079898	Tumor	BRCA
TCGA-BH-A0GY-01	2.53863982	Tumor	BRCA
TCGA-AR-A2LL-01	2.5608534	Tumor	BRCA
TCGA-BH-A208-01	1.783434203	Tumor	BRCA
TCGA-E2-A15I-11	0.7427349	Normal	BRCA
TCGA-EW-A1PE-01	1.413219051	Tumor	BRCA
TCGA-AO-A125-01	1.189092332	Tumor	BRCA
TCGA-E2-A1B1-01	1.962683891	Tumor	BRCA
TCGA-BH-A0C0-01	3.033864686	Tumor	BRCA
TCGA-A7-A26I-01	3.360845257	Tumor	BRCA
TCGA-AO-A0JJ-01	2.212622959	Tumor	BRCA
TCGA-AR-A2LH-01	2.078915027	Tumor	BRCA
TCGA-A2-A3XW-01	1.449937664	Tumor	BRCA
TCGA-AR-A0TS-01	3.044202	Tumor	BRCA
TCGA-BH-A0AV-01	3.836993293	Tumor	BRCA
TCGA-A8-A07B-01	2.940349067	Tumor	BRCA
TCGA-LL-A73Z-01	3.135957139	Tumor	BRCA
TCGA-BH-A0BA-11	1.108390703	Normal	BRCA
TCGA-BH-A0B3-11	0.989521545	Normal	BRCA
TCGA-B6-A402-01	3.667896	Tumor	BRCA
TCGA-AR-A0TT-01	2.442161358	Tumor	BRCA
TCGA-EW-A6SB-01	3.546311535	Tumor	BRCA
TCGA-AC-A2FB-01	1.639890312	Tumor	BRCA
TCGA-AC-A62V-01	3.163444	Tumor	BRCA
TCGA-D8-A1XQ-01	3.232728048	Tumor	BRCA
TCGA-BH-A0DD-01	3.165046	Tumor	BRCA
TCGA-Z7-A8R6-01	3.741605	Tumor	BRCA
TCGA-OL-A5DA-01	2.435964862	Tumor	BRCA
TCGA-WT-AB41-01	1.60595086	Tumor	BRCA
TCGA-E2-A1LA-01	3.501880376	Tumor	BRCA
TCGA-AR-A24N-01	1.978907	Tumor	BRCA
TCGA-E9-A3QA-01	3.423007	Tumor	BRCA
TCGA-BH-A0DO-11	1.20322703	Normal	BRCA
TCGA-E2-A15J-01	1.806316	Tumor	BRCA
TCGA-LL-A73Y-01	1.916734	Tumor	BRCA
TCGA-A2-A4RY-01	1.248409162	Tumor	BRCA
TCGA-D8-A1XU-01	1.26749524	Tumor	BRCA
TCGA-E2-A1LS-11	0.5214866	Normal	BRCA
TCGA-AN-A0FJ-01	4.16727158	Tumor	BRCA
TCGA-BH-A0DK-01	2.970884611	Tumor	BRCA
TCGA-B6-A0IJ-01	4.510897277	Tumor	BRCA
TCGA-LL-A7SZ-01	2.87255091	Tumor	BRCA
TCGA-C8-A26Y-01	3.186554	Tumor	BRCA
TCGA-GI-A2C9-11	0.995289995	Normal	BRCA
TCGA-BH-A0BQ-11	1.499581669	Normal	BRCA
TCGA-A8-A06R-01	1.999737775	Tumor	BRCA
TCGA-AO-A128-01	3.417690417	Tumor	BRCA
TCGA-E2-A1BC-01	0.537553898	Tumor	BRCA
TCGA-A7-A0CE-11	1.221297729	Normal	BRCA
TCGA-B6-A0I6-01	2.847117422	Tumor	BRCA
TCGA-BH-A1ET-01	0.8937086	Tumor	BRCA
TCGA-A2-A04V-01	2.746983759	Tumor	BRCA
TCGA-A7-A2KD-01	3.624180963	Tumor	BRCA
TCGA-A7-A0CE-01	3.739806305	Tumor	BRCA
TCGA-D8-A1JE-01	2.24957	Tumor	BRCA
TCGA-B6-A0WX-01	2.732143281	Tumor	BRCA
TCGA-A7-A4SB-01	3.109497412	Tumor	BRCA
TCGA-EW-A1J1-01	2.529953	Tumor	BRCA
TCGA-A2-A0YM-01	4.234562714	Tumor	BRCA
TCGA-A8-A0A4-01	2.829652575	Tumor	BRCA
TCGA-A2-A0EM-01	1.813066157	Tumor	BRCA
TCGA-AR-A24X-01	2.052441464	Tumor	BRCA
TCGA-C8-A132-01	1.901157497	Tumor	BRCA
TCGA-AN-A049-01	2.385083268	Tumor	BRCA
TCGA-A2-A0SY-01	1.923684935	Tumor	BRCA
TCGA-B6-A0RU-01	3.368228702	Tumor	BRCA
TCGA-AR-A0TX-01	2.173241977	Tumor	BRCA
TCGA-BH-A0HQ-01	1.658723329	Tumor	BRCA
TCGA-E2-A15C-01	1.51651972	Tumor	BRCA
TCGA-AQ-A54N-01	3.66029667	Tumor	BRCA
TCGA-A8-A07I-01	2.540591356	Tumor	BRCA
TCGA-B6-A1KI-01	1.303993035	Tumor	BRCA
TCGA-B6-A0RH-01	2.351648125	Tumor	BRCA
TCGA-BH-A5IZ-01	5.079674761	Tumor	BRCA
TCGA-AN-A0XU-01	3.973669	Tumor	BRCA
TCGA-LD-A74U-01	1.611838	Tumor	BRCA
TCGA-B6-A401-01	1.542375461	Tumor	BRCA
TCGA-PL-A8LV-01	2.057048532	Tumor	BRCA
TCGA-BH-A0C3-11	1.224148337	Normal	BRCA
TCGA-BH-A0BR-01	4.884185	Tumor	BRCA
TCGA-A8-A07G-01	1.54936	Tumor	BRCA
TCGA-A2-A0EN-01	1.493316284	Tumor	BRCA
TCGA-OK-A5Q2-01	2.271604488	Tumor	BRCA
TCGA-A8-A084-01	2.043239	Tumor	BRCA
TCGA-BH-A0DS-01	1.178144232	Tumor	BRCA
TCGA-A8-A09I-01	3.363981	Tumor	BRCA
TCGA-GM-A3XL-01	4.792017555	Tumor	BRCA
TCGA-W8-A86G-01	1.544162575	Tumor	BRCA
TCGA-AO-A12F-01	4.051758	Tumor	BRCA
TCGA-BH-A0HK-01	2.004755194	Tumor	BRCA
TCGA-A8-A06Q-01	3.234855	Tumor	BRCA
TCGA-BH-A42U-01	1.36872188	Tumor	BRCA
TCGA-BH-A0BW-11	1.741938225	Normal	BRCA
TCGA-AQ-A04L-01	1.862764276	Tumor	BRCA
TCGA-AR-A1AO-01	2.316654178	Tumor	BRCA
TCGA-Z7-A8R5-01	1.208459272	Tumor	BRCA
TCGA-B6-A0I1-01	4.625992624	Tumor	BRCA
TCGA-E9-A1N6-11	1.18615133	Normal	BRCA
TCGA-EW-A1PA-01	3.197685706	Tumor	BRCA
TCGA-BH-A0W4-01	2.205470993	Tumor	BRCA
TCGA-A2-A3XZ-01	3.353408	Tumor	BRCA
TCGA-A7-A26H-01	2.013885	Tumor	BRCA
TCGA-E2-A1B0-01	4.440286	Tumor	BRCA
TCGA-BH-A1EU-01	1.476885	Tumor	BRCA
TCGA-AC-A23H-01	2.122076753	Tumor	BRCA
TCGA-EW-A1P4-01	4.268752702	Tumor	BRCA
TCGA-E2-A10E-01	2.258274186	Tumor	BRCA
TCGA-EW-A1P0-01	2.526244763	Tumor	BRCA
TCGA-EW-A6S9-01	2.717857261	Tumor	BRCA
TCGA-A2-A25B-01	4.671737	Tumor	BRCA
TCGA-LL-A6FR-01	1.815148	Tumor	BRCA
TCGA-AR-A5QM-01	2.388960588	Tumor	BRCA
TCGA-BH-A18Q-11	1.018993275	Normal	BRCA
TCGA-EW-A1P5-01	2.039596	Tumor	BRCA
TCGA-E2-A14O-01	2.856573	Tumor	BRCA
TCGA-AN-A0AR-01	4.616862662	Tumor	BRCA
TCGA-E9-A22D-01	3.439075	Tumor	BRCA
TCGA-A2-A0CS-01	1.659164285	Tumor	BRCA
TCGA-E2-A1IF-01	2.043511697	Tumor	BRCA
TCGA-BH-A0DZ-11	1.581628714	Normal	BRCA
TCGA-E2-A1IE-01	2.815882	Tumor	BRCA
TCGA-BH-A0BW-01	2.589745741	Tumor	BRCA
TCGA-E2-A1AZ-01	4.313794806	Tumor	BRCA
TCGA-D8-A27N-01	2.828451	Tumor	BRCA
TCGA-A2-A0CT-01	2.764137	Tumor	BRCA
TCGA-A8-A09R-01	2.29098	Tumor	BRCA
TCGA-B6-A0RE-01	4.954115076	Tumor	BRCA
TCGA-E9-A249-01	2.723741	Tumor	BRCA
TCGA-E2-A1B5-01	2.320265822	Tumor	BRCA
TCGA-A2-A25A-01	1.791395	Tumor	BRCA
TCGA-AO-A03O-01	3.414169755	Tumor	BRCA
TCGA-E9-A22A-01	2.360996	Tumor	BRCA
TCGA-BH-A1EV-11	1.87643	Normal	BRCA
TCGA-BH-A0GZ-01	2.258777656	Tumor	BRCA
TCGA-BH-A1FD-01	4.169706	Tumor	BRCA
TCGA-A1-A0SH-01	1.183335	Tumor	BRCA
TCGA-E2-A10A-01	2.976215063	Tumor	BRCA
TCGA-B6-A0IO-01	2.385114968	Tumor	BRCA
TCGA-BH-A1FR-01	1.937970783	Tumor	BRCA
TCGA-D8-A143-01	3.403574887	Tumor	BRCA
TCGA-AO-A03R-01	3.315991014	Tumor	BRCA
TCGA-BH-A0DQ-11	1.111280689	Normal	BRCA
TCGA-BH-A0BV-11	1.307701133	Normal	BRCA
TCGA-BH-A0E0-01	2.638852673	Tumor	BRCA
TCGA-A8-A0AD-01	2.0331373	Tumor	BRCA
TCGA-GM-A2DI-01	1.566114965	Tumor	BRCA
TCGA-E9-A6HE-01	2.202923897	Tumor	BRCA
TCGA-BH-A0B3-01	4.453151	Tumor	BRCA
TCGA-AR-A0TU-01	4.110640188	Tumor	BRCA
TCGA-LQ-A4E4-01	2.782942	Tumor	BRCA
TCGA-PL-A8LY-01	1.826184	Tumor	BRCA
TCGA-BH-A1FU-01	2.119912629	Tumor	BRCA
TCGA-A8-A09D-01	2.519095	Tumor	BRCA
TCGA-B6-A3ZX-01	3.611384251	Tumor	BRCA
TCGA-A7-A5ZV-01	3.961413597	Tumor	BRCA
TCGA-BH-A0AY-01	2.144522611	Tumor	BRCA
TCGA-A7-A4SD-01	3.839239319	Tumor	BRCA
TCGA-AO-A03L-01	3.477947	Tumor	BRCA
TCGA-A2-A0EX-01	2.339744	Tumor	BRCA
TCGA-GM-A2DM-01	1.552968322	Tumor	BRCA
TCGA-BH-A0DO-01	1.219415586	Tumor	BRCA
TCGA-HN-A2OB-01	1.00141961	Tumor	BRCA
TCGA-A2-A0CM-01	3.58495787	Tumor	BRCA
TCGA-A2-A4S0-01	1.162691525	Tumor	BRCA
TCGA-BH-A0H9-01	2.510948976	Tumor	BRCA
TCGA-B6-A0IP-01	1.932141	Tumor	BRCA
TCGA-C8-A12X-01	2.581706746	Tumor	BRCA
TCGA-AN-A0AL-01	3.183359788	Tumor	BRCA
TCGA-LD-A9QF-01	1.945813626	Tumor	BRCA
TCGA-BH-A0DG-11	1.220671313	Normal	BRCA
TCGA-E2-A152-01	1.893518271	Tumor	BRCA
TCGA-BH-A1FE-06	1.408387	Tumor	BRCA
TCGA-BH-A18N-01	1.889399042	Tumor	BRCA
TCGA-C8-A1HN-01	3.209862	Tumor	BRCA
TCGA-AN-A0FK-01	2.105857	Tumor	BRCA
TCGA-B6-A0IE-01	2.690722541	Tumor	BRCA
TCGA-B6-A400-01	4.317557	Tumor	BRCA
TCGA-GM-A2DB-01	2.786840924	Tumor	BRCA
TCGA-AC-A2FK-01	0.722611623	Tumor	BRCA
TCGA-BH-A0HU-01	3.205546946	Tumor	BRCA
TCGA-D8-A140-01	1.537055663	Tumor	BRCA
TCGA-A7-A0CD-01	2.360771041	Tumor	BRCA
TCGA-D8-A1JF-01	2.266962482	Tumor	BRCA
TCGA-BH-A208-11	1.220251534	Normal	BRCA
TCGA-A2-A4S1-01	2.254617633	Tumor	BRCA
TCGA-5T-A9QA-01	2.238473608	Tumor	BRCA
TCGA-AR-A2LK-01	3.656209	Tumor	BRCA
TCGA-AR-A1AH-01	4.378297071	Tumor	BRCA
TCGA-AR-A254-01	3.432501508	Tumor	BRCA
TCGA-E2-A1IO-01	1.386879131	Tumor	BRCA
TCGA-S3-A6ZF-01	2.719045	Tumor	BRCA
TCGA-B6-A0IB-01	1.791823	Tumor	BRCA
TCGA-A8-A07J-01	1.036959008	Tumor	BRCA
TCGA-AN-A0FV-01	2.301947	Tumor	BRCA
TCGA-AN-A0XP-01	1.314865641	Tumor	BRCA
TCGA-A8-A08Z-01	2.202118275	Tumor	BRCA
TCGA-E9-A226-01	2.638569701	Tumor	BRCA
TCGA-AR-A1AW-01	2.515169685	Tumor	BRCA
TCGA-GI-A2C9-01	2.726051513	Tumor	BRCA
TCGA-EW-A6SA-01	3.496979442	Tumor	BRCA
TCGA-E9-A1NG-01	1.380742	Tumor	BRCA
TCGA-A8-A07L-01	3.452076	Tumor	BRCA
TCGA-E2-A15L-01	3.133966	Tumor	BRCA
TCGA-D8-A1JI-01	1.329456	Tumor	BRCA
TCGA-GM-A2DO-01	2.868278482	Tumor	BRCA
TCGA-EW-A1P6-01	2.885294909	Tumor	BRCA
TCGA-BH-A1F0-11	0.875445405	Normal	BRCA
TCGA-AR-A1AI-01	5.637915653	Tumor	BRCA
TCGA-AR-A0U3-01	2.761401927	Tumor	BRCA
TCGA-A2-A0ES-01	1.644757358	Tumor	BRCA
TCGA-BH-A18K-11	0.856727769	Normal	BRCA
TCGA-A8-A06P-01	1.566039829	Tumor	BRCA
TCGA-S3-AA12-01	2.383261859	Tumor	BRCA
TCGA-E9-A1N5-11	2.431426751	Normal	BRCA
TCGA-E9-A3Q9-01	0.4630452	Tumor	BRCA
TCGA-BH-A0HX-01	2.991515975	Tumor	BRCA
TCGA-AC-A3W7-01	1.282601431	Tumor	BRCA
TCGA-AO-A124-01	2.511413944	Tumor	BRCA
TCGA-AC-A5XU-01	2.200108	Tumor	BRCA
TCGA-LL-A6FQ-01	1.247605	Tumor	BRCA
TCGA-AQ-A1H2-01	0.8455335	Tumor	BRCA
TCGA-BH-A0DQ-01	1.461042279	Tumor	BRCA
TCGA-E2-A106-01	1.594892227	Tumor	BRCA
TCGA-A2-A25F-01	2.825799	Tumor	BRCA
TCGA-AN-A0AT-01	3.785687	Tumor	BRCA
TCGA-D8-A27T-01	1.926063911	Tumor	BRCA
TCGA-A2-A04X-01	2.226575455	Tumor	BRCA
TCGA-A2-A3XT-01	3.054377737	Tumor	BRCA
TCGA-AR-A0TY-01	3.805683075	Tumor	BRCA
TCGA-A2-A0YG-01	3.800837868	Tumor	BRCA
TCGA-B6-A0WZ-01	1.824358794	Tumor	BRCA
TCGA-A7-A5ZX-01	0.978458891	Tumor	BRCA
TCGA-AC-A23G-01	1.667635166	Tumor	BRCA
TCGA-GM-A2DA-01	1.487928145	Tumor	BRCA
TCGA-B6-A0X1-01	5.179298321	Tumor	BRCA
TCGA-AO-A12E-01	2.836801	Tumor	BRCA
TCGA-AR-A250-01	2.421375634	Tumor	BRCA
TCGA-A8-A06O-01	3.494218024	Tumor	BRCA
TCGA-AO-A12G-01	2.455813362	Tumor	BRCA
TCGA-A7-A3IY-01	2.074094	Tumor	BRCA
TCGA-E2-A1IG-11	1.017568289	Normal	BRCA
TCGA-BH-A1EY-01	2.332163848	Tumor	BRCA
TCGA-A8-A079-01	3.401647525	Tumor	BRCA
TCGA-AO-A03P-01	2.389801675	Tumor	BRCA
TCGA-E2-A572-01	0.7952303	Tumor	BRCA
TCGA-A2-A0YH-01	2.69978085	Tumor	BRCA
TCGA-E2-A15G-01	1.604431348	Tumor	BRCA
TCGA-C8-A12M-01	2.000967416	Tumor	BRCA
TCGA-AR-A0TV-01	3.778053738	Tumor	BRCA
TCGA-A7-A13G-01	1.203479844	Tumor	BRCA
TCGA-A8-A07E-01	2.80302	Tumor	BRCA
TCGA-E9-A1N9-01	3.335901453	Tumor	BRCA
TCGA-BH-A0H3-01	1.446122911	Tumor	BRCA
TCGA-AR-A1AY-01	4.51184	Tumor	BRCA
TCGA-A2-A0D4-01	4.208454	Tumor	BRCA
TCGA-E9-A5UO-01	2.619352694	Tumor	BRCA
TCGA-GM-A2DL-01	2.618368241	Tumor	BRCA
TCGA-EW-A1PD-01	3.29859	Tumor	BRCA
TCGA-A1-A0SI-01	2.168275	Tumor	BRCA
TCGA-A2-A0CV-01	1.25640955	Tumor	BRCA
TCGA-E2-A15E-06	1.46483697	Tumor	BRCA
TCGA-AO-A12B-01	1.738708	Tumor	BRCA
TCGA-B6-A408-01	2.030225316	Tumor	BRCA
TCGA-OL-A5D7-01	4.373618609	Tumor	BRCA
TCGA-A2-A0EW-01	1.369441686	Tumor	BRCA
TCGA-A2-A0T4-01	2.695021052	Tumor	BRCA
TCGA-C8-A131-01	4.325623594	Tumor	BRCA
TCGA-BH-A1EN-01	2.303703	Tumor	BRCA
TCGA-D8-A3Z5-01	1.20269388	Tumor	BRCA
TCGA-E9-A247-01	4.078027	Tumor	BRCA
TCGA-C8-A12Q-01	2.541518448	Tumor	BRCA
TCGA-E2-A1BD-01	2.537452	Tumor	BRCA
TCGA-E9-A1RI-01	1.87035668	Tumor	BRCA
TCGA-BH-A18M-11	1.239491122	Normal	BRCA
TCGA-E2-A105-01	3.134487117	Tumor	BRCA
TCGA-D8-A1JK-01	3.050842029	Tumor	BRCA
TCGA-E9-A1N9-11	1.076964418	Normal	BRCA
TCGA-BH-A0BJ-01	2.037071341	Tumor	BRCA
TCGA-S3-AA14-01	1.777015228	Tumor	BRCA
TCGA-C8-A26V-01	2.339892	Tumor	BRCA
TCGA-BH-A1FB-01	1.442937601	Tumor	BRCA
TCGA-D8-A1JP-01	2.882592568	Tumor	BRCA
TCGA-E2-A14X-01	2.529578	Tumor	BRCA
TCGA-BH-A0E2-01	2.833083064	Tumor	BRCA
TCGA-PL-A8LZ-01	3.154493048	Tumor	BRCA
TCGA-LL-A740-01	1.314755	Tumor	BRCA
TCGA-BH-A0AZ-11	0.840428947	Normal	BRCA
TCGA-D8-A1X7-01	1.773662	Tumor	BRCA
TCGA-AO-A0JD-01	4.082921522	Tumor	BRCA
TCGA-D8-A1X5-01	1.609077	Tumor	BRCA
TCGA-E9-A22E-01	1.314232413	Tumor	BRCA
TCGA-AC-A23E-01	1.55987	Tumor	BRCA
TCGA-AR-A0U2-01	4.33921	Tumor	BRCA
TCGA-A2-A1FV-01	1.908055	Tumor	BRCA
TCGA-A8-A09B-01	1.864772	Tumor	BRCA
TCGA-AN-A0XO-01	1.961034	Tumor	BRCA
TCGA-A7-A425-01	2.011008096	Tumor	BRCA
TCGA-BH-A0DD-11	0.4712558	Normal	BRCA
TCGA-A2-A0CZ-01	1.227031295	Tumor	BRCA
TCGA-GM-A3NY-01	1.912515655	Tumor	BRCA
TCGA-AR-A0U0-01	2.986693549	Tumor	BRCA
TCGA-AR-A24P-01	2.491964	Tumor	BRCA
TCGA-AN-A0G0-01	3.399394	Tumor	BRCA
TCGA-AN-A0AM-01	4.349215192	Tumor	BRCA
TCGA-BH-A0E6-01	2.00727	Tumor	BRCA
TCGA-E9-A248-01	3.20396335	Tumor	BRCA
TCGA-B6-A1KN-01	3.530608756	Tumor	BRCA
TCGA-LL-A9Q3-01	1.826887959	Tumor	BRCA
TCGA-A8-A08B-01	3.146429988	Tumor	BRCA
TCGA-A1-A0SG-01	1.598531	Tumor	BRCA
TCGA-BH-A0H0-01	3.925935	Tumor	BRCA
TCGA-D8-A1XR-01	2.422415	Tumor	BRCA
TCGA-C8-A12P-01	3.307221984	Tumor	BRCA
TCGA-BH-A0BJ-11	1.317900293	Normal	BRCA
TCGA-LL-A50Y-01	1.157772	Tumor	BRCA
TCGA-AO-A03N-01	2.562031342	Tumor	BRCA
TCGA-E2-A1IU-01	1.871695689	Tumor	BRCA
TCGA-EW-A1IX-01	0.951674601	Tumor	BRCA
TCGA-A2-A0EV-01	1.743334	Tumor	BRCA
TCGA-BH-A0BT-11	0.99627863	Normal	BRCA
TCGA-AC-A3W5-01	2.212935385	Tumor	BRCA
TCGA-AR-A2LN-01	0.507932066	Tumor	BRCA
TCGA-E9-A1QZ-01	3.158472458	Tumor	BRCA
TCGA-BH-A8FY-01	2.769825349	Tumor	BRCA
TCGA-AC-A6IX-06	1.927755	Tumor	BRCA
TCGA-AR-A1AL-01	1.818247347	Tumor	BRCA
TCGA-BH-A42T-01	3.533353561	Tumor	BRCA
TCGA-BH-A0B9-01	3.529401	Tumor	BRCA
TCGA-BH-A0BS-11	1.172433455	Normal	BRCA
TCGA-AO-A0J8-01	1.626483	Tumor	BRCA
TCGA-BH-A2L8-01	3.122097675	Tumor	BRCA
TCGA-E9-A1N5-01	2.618818948	Tumor	BRCA
TCGA-A8-A075-01	3.41064044	Tumor	BRCA
TCGA-AN-A0FZ-01	1.488552	Tumor	BRCA
TCGA-D8-A1XJ-01	2.738847	Tumor	BRCA
TCGA-E2-A15F-01	2.44211729	Tumor	BRCA
TCGA-A2-A0EP-01	1.448744	Tumor	BRCA
TCGA-BH-A18K-01	2.16184	Tumor	BRCA
TCGA-AR-A5QN-01	2.407297742	Tumor	BRCA
TCGA-E9-A244-01	3.847229976	Tumor	BRCA
TCGA-A8-A0A2-01	1.619790957	Tumor	BRCA
TCGA-B6-A40C-01	2.626658	Tumor	BRCA
TCGA-AR-A2LQ-01	1.2449334	Tumor	BRCA
TCGA-EW-A1J6-01	3.481557	Tumor	BRCA
TCGA-EW-A1IZ-01	2.579977874	Tumor	BRCA
TCGA-AC-A2FG-01	1.7216	Tumor	BRCA
TCGA-A8-A09Z-01	1.596997	Tumor	BRCA
TCGA-EW-A1P1-01	1.469707121	Tumor	BRCA
TCGA-A8-A0A9-01	2.309115	Tumor	BRCA
TCGA-BH-A0DT-01	1.863229451	Tumor	BRCA
TCGA-A2-A0T2-01	2.701613	Tumor	BRCA
TCGA-A7-A4SA-01	2.348107818	Tumor	BRCA
TCGA-D8-A27F-01	3.909653	Tumor	BRCA
TCGA-D8-A146-01	1.465064585	Tumor	BRCA
TCGA-D8-A27E-01	0.8217525	Tumor	BRCA
TCGA-C8-A138-01	2.349130297	Tumor	BRCA
TCGA-E2-A14V-01	3.284955	Tumor	BRCA
TCGA-AC-A5EH-01	2.4465	Tumor	BRCA
TCGA-A2-A0YL-01	2.091441529	Tumor	BRCA
TCGA-E2-A1LK-01	3.35164909	Tumor	BRCA
TCGA-D8-A13Z-01	2.725205	Tumor	BRCA
TCGA-D8-A27V-01	1.949156	Tumor	BRCA
TCGA-EW-A3U0-01	2.483577387	Tumor	BRCA
TCGA-A2-A4S2-01	1.926671743	Tumor	BRCA
TCGA-D8-A1XV-01	1.728064789	Tumor	BRCA
TCGA-BH-A1F0-01	4.158885939	Tumor	BRCA
TCGA-AN-A0FT-01	1.758458596	Tumor	BRCA
TCGA-A7-A0D9-11	0.540063	Normal	BRCA
TCGA-E2-A15K-01	2.394927399	Tumor	BRCA
TCGA-BH-A0DL-01	3.460991148	Tumor	BRCA
TCGA-A2-A0EY-01	1.801275448	Tumor	BRCA
TCGA-B6-A0IG-01	2.466889	Tumor	BRCA
TCGA-BH-A0HI-01	1.339834	Tumor	BRCA
TCGA-E2-A576-01	2.575281886	Tumor	BRCA
TCGA-BH-A201-01	1.943307052	Tumor	BRCA
TCGA-D8-A1JB-01	1.165993057	Tumor	BRCA
TCGA-A1-A0SN-01	3.200623	Tumor	BRCA
TCGA-A8-A08A-01	1.937046295	Tumor	BRCA
TCGA-A2-A0YI-01	1.066517646	Tumor	BRCA
TCGA-AR-A1AN-01	2.442993255	Tumor	BRCA
TCGA-AR-A2LM-01	1.298809	Tumor	BRCA
TCGA-AR-A5QQ-01	4.286308751	Tumor	BRCA
TCGA-AR-A0TR-01	1.602368	Tumor	BRCA
TCGA-GM-A3XG-01	1.162556	Tumor	BRCA
TCGA-BH-A1FC-01	3.50377078	Tumor	BRCA
TCGA-A2-A0D1-01	2.823146232	Tumor	BRCA
TCGA-EW-A1P7-01	1.643039	Tumor	BRCA
TCGA-AR-A1AP-01	1.952309099	Tumor	BRCA
TCGA-E2-A150-01	2.770991	Tumor	BRCA
TCGA-EW-A2FW-01	3.085588	Tumor	BRCA
TCGA-AR-A1AV-01	2.424224786	Tumor	BRCA
TCGA-A2-A0T1-01	2.896611055	Tumor	BRCA
TCGA-BH-A0BM-11	1.298974021	Normal	BRCA
TCGA-BH-A0C0-11	1.049172295	Normal	BRCA
TCGA-AO-A0JF-01	1.294040019	Tumor	BRCA
TCGA-OL-A6VR-01	2.10073	Tumor	BRCA
TCGA-A8-A090-01	2.928594237	Tumor	BRCA
TCGA-BH-A0BG-01	2.678051068	Tumor	BRCA
TCGA-AO-A1KP-01	3.205593448	Tumor	BRCA
TCGA-LL-A441-01	3.209439134	Tumor	BRCA
TCGA-C8-A133-01	1.245496	Tumor	BRCA
TCGA-BH-A8FZ-01	1.811802318	Tumor	BRCA
TCGA-E2-A1II-01	4.837406873	Tumor	BRCA
TCGA-EW-A6SC-01	2.447629009	Tumor	BRCA
TCGA-AN-A0XT-01	2.388229464	Tumor	BRCA
TCGA-BH-A0RX-01	3.70607078	Tumor	BRCA
TCGA-A8-A08X-01	3.643154461	Tumor	BRCA
TCGA-AO-A03V-01	1.347086	Tumor	BRCA
TCGA-EW-A1PH-01	3.174281634	Tumor	BRCA
TCGA-A2-A0ST-01	3.061575	Tumor	BRCA
TCGA-BH-A0BC-01	2.577043	Tumor	BRCA
TCGA-E9-A1NH-01	0.989456972	Tumor	BRCA
TCGA-B6-A0X5-01	3.266985078	Tumor	BRCA
TCGA-AC-A4ZE-01	2.260504862	Tumor	BRCA
TCGA-A8-A07Z-01	2.891919142	Tumor	BRCA
TCGA-OL-A66P-01	1.766587349	Tumor	BRCA
TCGA-E2-A1LE-01	2.372936442	Tumor	BRCA
TCGA-C8-A8HR-01	2.710086799	Tumor	BRCA
TCGA-BH-A0H7-11	1.749969786	Normal	BRCA
TCGA-A8-A09T-01	2.361917169	Tumor	BRCA
TCGA-BH-A0HB-01	3.148360928	Tumor	BRCA
TCGA-A8-A08G-01	2.79255331	Tumor	BRCA
TCGA-A2-A0EQ-01	3.278802	Tumor	BRCA
TCGA-A8-A081-01	2.813437531	Tumor	BRCA
TCGA-AO-A1KO-01	1.306354	Tumor	BRCA
TCGA-BH-A0HW-01	2.487095671	Tumor	BRCA
TCGA-OL-A66H-01	2.083922249	Tumor	BRCA
TCGA-A2-A0T0-01	3.288029	Tumor	BRCA
TCGA-A7-A0DB-11	1.24768832	Normal	BRCA
TCGA-AN-A04C-01	3.778678536	Tumor	BRCA
TCGA-E2-A573-01	3.461834	Tumor	BRCA
TCGA-AN-A0XS-01	1.604008	Tumor	BRCA
TCGA-D8-A3Z6-01	1.14208669	Tumor	BRCA
TCGA-EW-A3E8-01	2.060925443	Tumor	BRCA
TCGA-C8-A137-01	3.166864364	Tumor	BRCA
TCGA-GM-A4E0-01	1.016089576	Tumor	BRCA
TCGA-E2-A1B4-01	0.9064195	Tumor	BRCA
TCGA-EW-A2FS-01	2.689494	Tumor	BRCA
TCGA-S3-A6ZG-01	2.582982623	Tumor	BRCA
TCGA-BH-A209-11	0.948078767	Normal	BRCA
TCGA-GM-A3XN-01	1.81026	Tumor	BRCA
TCGA-EW-A1P8-01	4.104779	Tumor	BRCA
TCGA-E2-A156-01	1.465535853	Tumor	BRCA
TCGA-AC-A8OP-01	2.073362192	Tumor	BRCA
TCGA-AN-A0FS-01	1.360738707	Tumor	BRCA
TCGA-E2-A15M-11	0.663194518	Normal	BRCA
TCGA-B6-A0IM-01	2.504986	Tumor	BRCA
TCGA-E9-A3HO-01	3.002785079	Tumor	BRCA
TCGA-E2-A1L7-11	1.198770935	Normal	BRCA
TCGA-D8-A27K-01	1.446178879	Tumor	BRCA
TCGA-E9-A2JT-01	1.61668919	Tumor	BRCA
TCGA-BH-A1EN-11	0.679617055	Normal	BRCA
TCGA-GM-A2DK-01	2.305478206	Tumor	BRCA
TCGA-AR-A1AK-01	2.425506947	Tumor	BRCA
TCGA-E2-A15R-01	2.870655	Tumor	BRCA
TCGA-BH-A18Q-01	2.902296891	Tumor	BRCA
TCGA-BH-A0DV-11	0.939494815	Normal	BRCA
TCGA-E2-A153-01	1.346786616	Tumor	BRCA
TCGA-BH-A0BT-01	1.344489	Tumor	BRCA
TCGA-E9-A54Y-01	2.959178007	Tumor	BRCA
TCGA-E2-A14Q-01	2.46492	Tumor	BRCA
TCGA-BH-A0HN-01	1.122552358	Tumor	BRCA
TCGA-E2-A1IK-01	1.855182513	Tumor	BRCA
TCGA-E2-A10C-01	2.746535912	Tumor	BRCA
TCGA-A8-A095-01	2.642688	Tumor	BRCA
TCGA-BH-A0DH-11	1.036179717	Normal	BRCA
TCGA-BH-A18J-01	2.164182987	Tumor	BRCA
TCGA-BH-A28O-01	1.187476867	Tumor	BRCA
TCGA-AC-A3TN-01	0.9521424	Tumor	BRCA
TCGA-A7-A13E-01	2.7165805335	Tumor	BRCA
TCGA-BH-A0W5-01	2.023601224	Tumor	BRCA
TCGA-GM-A2DD-01	1.652459298	Tumor	BRCA
TCGA-AN-A0XV-01	2.61415583	Tumor	BRCA
TCGA-E2-A1IL-01	1.056082779	Tumor	BRCA
TCGA-EW-A2FR-01	2.245114	Tumor	BRCA
TCGA-3C-AAAU-01	2.547418106	Tumor	BRCA
TCGA-AR-A24W-01	1.366570501	Tumor	BRCA
TCGA-OL-A5RZ-01	2.78773	Tumor	BRCA
TCGA-E9-A1RB-01	4.514868	Tumor	BRCA
TCGA-AN-A0AJ-01	3.675728174	Tumor	BRCA
TCGA-AR-A1AT-01	2.841454455	Tumor	BRCA
TCGA-BH-A1FD-11	0.679052288	Normal	BRCA
TCGA-A8-A09Q-01	2.567206	Tumor	BRCA
TCGA-A8-A083-01	0.990277782	Tumor	BRCA
TCGA-AN-A0XL-01	2.981197679	Tumor	BRCA
TCGA-E9-A1RC-01	1.679976	Tumor	BRCA
TCGA-D8-A27I-01	2.356154948	Tumor	BRCA
TCGA-A2-A04Y-01	2.092801	Tumor	BRCA
TCGA-PE-A5DC-01	3.046523222	Tumor	BRCA
TCGA-OL-A5D8-01	2.127902	Tumor	BRCA
TCGA-A7-A26E-01	1.3269948545	Tumor	BRCA
TCGA-AN-A0FL-01	1.401969	Tumor	BRCA
TCGA-A8-A0A1-01	1.764046758	Tumor	BRCA
TCGA-AN-A0FN-01	1.442686217	Tumor	BRCA
TCGA-D8-A1J9-01	2.34559	Tumor	BRCA
TCGA-BH-A1EO-01	2.39521818	Tumor	BRCA
TCGA-B6-A0I2-01	3.518115	Tumor	BRCA
TCGA-E9-A5UP-01	0.8871615	Tumor	BRCA
TCGA-A2-A0T5-01	2.365867	Tumor	BRCA
TCGA-A7-A0DA-01	1.982501	Tumor	BRCA
TCGA-BH-A1FJ-11	1.124214905	Normal	BRCA
TCGA-B6-A0IC-01	1.618469	Tumor	BRCA
TCGA-BH-A1FH-11	1.225763908	Normal	BRCA
TCGA-BH-A5J0-01	1.653002192	Tumor	BRCA
TCGA-A2-A0CY-01	2.636887	Tumor	BRCA
TCGA-E9-A245-01	1.333934813	Tumor	BRCA
TCGA-GM-A3NW-01	2.560933513	Tumor	BRCA
TCGA-A1-A0SB-01	1.920014397	Tumor	BRCA
TCGA-BH-A0B8-11	0.584147404	Normal	BRCA
TCGA-OL-A66N-01	1.541313	Tumor	BRCA
TCGA-A2-A0CQ-01	1.361077645	Tumor	BRCA
TCGA-C8-A1HG-01	3.369560766	Tumor	BRCA
TCGA-AC-A2BK-01	3.612738	Tumor	BRCA
TCGA-A8-A08J-01	1.809718	Tumor	BRCA
TCGA-A8-A09V-01	2.29866455	Tumor	BRCA
TCGA-A2-A0T3-01	3.661704	Tumor	BRCA
TCGA-AC-A2FM-11	0.825012122	Normal	BRCA
TCGA-C8-A1HK-01	2.762651915	Tumor	BRCA
TCGA-AN-A04A-01	1.520549569	Tumor	BRCA
TCGA-E9-A1RG-01	2.585218	Tumor	BRCA
TCGA-JL-A3YW-01	1.899269	Tumor	BRCA
TCGA-E2-A154-01	2.734104656	Tumor	BRCA
TCGA-A2-A04U-01	3.424033576	Tumor	BRCA
TCGA-BH-A0EE-01	3.24618	Tumor	BRCA
TCGA-BH-A0H5-01	1.522503412	Tumor	BRCA
TCGA-EW-A1IW-01	3.202451858	Tumor	BRCA
TCGA-AO-A0J4-01	2.982899343	Tumor	BRCA
TCGA-A7-A3J1-01	1.920539051	Tumor	BRCA
TCGA-E9-A243-01	3.019382	Tumor	BRCA
TCGA-C8-A134-01	4.13254	Tumor	BRCA
TCGA-BH-A1FC-11	0.934971679	Normal	BRCA
TCGA-D8-A1Y1-01	3.121188	Tumor	BRCA
TCGA-AO-A12A-01	1.78821907	Tumor	BRCA
TCGA-E2-A108-01	2.09708021	Tumor	BRCA
TCGA-BH-A1F8-11	1.206243803	Normal	BRCA
TCGA-BH-A0E1-01	2.879303251	Tumor	BRCA
TCGA-BH-A204-11	0.552920978	Normal	BRCA
TCGA-E2-A14U-01	1.041323709	Tumor	BRCA
TCGA-BH-A0HL-01	2.520122684	Tumor	BRCA
TCGA-E9-A229-01	2.218471375	Tumor	BRCA
TCGA-A8-A08T-01	2.163222612	Tumor	BRCA
TCGA-E9-A1RF-01	1.825646206	Tumor	BRCA
TCGA-A2-A04T-01	4.268600663	Tumor	BRCA
TCGA-E2-A15P-01	1.512040117	Tumor	BRCA
TCGA-C8-A3M8-01	2.413903	Tumor	BRCA
TCGA-LL-A5YO-01	2.67246179	Tumor	BRCA
TCGA-OL-A66L-01	1.048398995	Tumor	BRCA
TCGA-OL-A66K-01	2.01411881	Tumor	BRCA
TCGA-E2-A1LG-01	2.631621	Tumor	BRCA
TCGA-E2-A1LS-01	1.44237	Tumor	BRCA
TCGA-BH-A0H5-11	1.163611743	Normal	BRCA
TCGA-A7-A426-01	1.698705	Tumor	BRCA
TCGA-BH-A0B7-01	2.831270194	Tumor	BRCA
TCGA-AC-A2FO-01	1.696553195	Tumor	BRCA
TCGA-D8-A27L-01	1.958887588	Tumor	BRCA
TCGA-AC-A2FF-01	2.16219766	Tumor	BRCA
TCGA-GM-A2D9-01	1.142107957	Tumor	BRCA
TCGA-A2-A0D3-01	1.179092983	Tumor	BRCA
TCGA-A7-A0CH-11	0.694372841	Normal	BRCA
TCGA-A2-A0EO-01	2.072730612	Tumor	BRCA
TCGA-E9-A1NA-11	0.857203841	Normal	BRCA
TCGA-A2-A0T7-01	2.814101493	Tumor	BRCA
TCGA-OL-A6VO-01	4.248209011	Tumor	BRCA
TCGA-BH-A0EI-01	1.892778	Tumor	BRCA
TCGA-A8-A094-01	2.83807251	Tumor	BRCA
TCGA-A8-A092-01	3.63012065	Tumor	BRCA
TCGA-AC-A3W6-01	2.026334	Tumor	BRCA
TCGA-BH-A0BA-01	2.672695005	Tumor	BRCA
TCGA-EW-A1OX-01	1.977330802	Tumor	BRCA
TCGA-A2-A0CR-01	1.506471	Tumor	BRCA
TCGA-D8-A1JD-01	2.728704	Tumor	BRCA
TCGA-C8-A26X-01	2.215629237	Tumor	BRCA
TCGA-E9-A1RC-11	0.572062215	Normal	BRCA
TCGA-A1-A0SE-01	2.346095624	Tumor	BRCA
TCGA-A7-A4SF-01	3.611260134	Tumor	BRCA
TCGA-OL-A66O-01	2.631160197	Tumor	BRCA
TCGA-C8-A26W-01	3.708921534	Tumor	BRCA
TCGA-E2-A9RU-01	3.962417915	Tumor	BRCA
TCGA-AN-A0FW-01	2.333336	Tumor	BRCA
TCGA-D8-A1JC-01	2.908496	Tumor	BRCA
TCGA-C8-A12V-01	3.699933	Tumor	BRCA
TCGA-A2-A04P-01	2.993362554	Tumor	BRCA
TCGA-BH-A0W3-01	2.355771309	Tumor	BRCA
TCGA-BH-A0B5-01	3.317168754	Tumor	BRCA
TCGA-S3-AA10-01	3.459621	Tumor	BRCA
TCGA-BH-A0B0-01	1.450712727	Tumor	BRCA
TCGA-E2-A574-01	4.891484344	Tumor	BRCA
TCGA-AN-A0XN-01	2.655435552	Tumor	BRCA
TCGA-AN-A0XW-01	2.789565761	Tumor	BRCA
TCGA-BH-A0DK-11	1.129933591	Normal	BRCA
TCGA-C8-A1HF-01	2.872815222	Tumor	BRCA
TCGA-BH-A0AU-11	1.270422354	Normal	BRCA
TCGA-AR-A2LO-01	2.668996451	Tumor	BRCA
TCGA-D8-A1XA-01	2.237715744	Tumor	BRCA
TCGA-BH-A0BL-01	3.087599	Tumor	BRCA
TCGA-EW-A1J2-01	1.073704884	Tumor	BRCA
TCGA-BH-A0AZ-01	1.427766867	Tumor	BRCA
TCGA-E9-A227-01	1.863934	Tumor	BRCA
TCGA-A2-A0D2-01	4.510938093	Tumor	BRCA
TCGA-D8-A1XM-01	1.934026319	Tumor	BRCA
TCGA-D8-A1Y3-01	3.97598	Tumor	BRCA
TCGA-C8-A275-01	3.306309	Tumor	BRCA
TCGA-E2-A3DX-01	1.328265798	Tumor	BRCA
TCGA-C8-A1HM-01	4.192558725	Tumor	BRCA
TCGA-E2-A158-01	2.298589924	Tumor	BRCA
TCGA-AR-A0TP-01	3.401213833	Tumor	BRCA
TCGA-A7-A26F-01	2.305648418	Tumor	BRCA
TCGA-A2-A1FW-01	2.318224	Tumor	BRCA
TCGA-E2-A15A-06	3.62069	Tumor	BRCA
TCGA-BH-A0C7-01	3.530529549	Tumor	BRCA
TCGA-AR-A1AJ-01	3.548164	Tumor	BRCA
TCGA-E9-A1R5-01	1.694532426	Tumor	BRCA
TCGA-A8-A09A-01	3.415286118	Tumor	BRCA
TCGA-GM-A2DC-01	1.450004005	Tumor	BRCA
TCGA-A2-A3KC-01	2.39153807	Tumor	BRCA
TCGA-AO-A0J9-01	2.357176	Tumor	BRCA
TCGA-E2-A14Y-01	4.617094972	Tumor	BRCA
TCGA-D8-A4Z1-01	1.37441167	Tumor	BRCA
TCGA-3C-AALI-01	3.302613914	Tumor	BRCA
TCGA-E2-A159-01	2.695263155	Tumor	BRCA
TCGA-E2-A155-01	4.813495	Tumor	BRCA
TCGA-A8-A082-01	3.565628129	Tumor	BRCA
TCGA-E2-A14R-01	3.505929	Tumor	BRCA
TCGA-D8-A141-01	1.637344347	Tumor	BRCA
TCGA-BH-A204-01	3.632342	Tumor	BRCA
TCGA-E2-A109-01	3.139382	Tumor	BRCA
TCGA-C8-A1HJ-01	4.801917376	Tumor	BRCA
TCGA-BH-A0C1-01	2.792596423	Tumor	BRCA
TCGA-E9-A1RI-11	0.556858147	Normal	BRCA
TCGA-D8-A1Y2-01	2.8413	Tumor	BRCA
TCGA-E2-A1LH-11	0.92589813	Normal	BRCA
TCGA-AR-A2LJ-01	1.699784258	Tumor	BRCA
TCGA-AC-A2QH-01	2.711954539	Tumor	BRCA
TCGA-A2-A0YK-01	1.430822713	Tumor	BRCA
TCGA-E9-A22H-01	2.130689664	Tumor	BRCA
TCGA-E2-A1L8-01	1.015386152	Tumor	BRCA
TCGA-BH-A0B8-01	2.797338515	Tumor	BRCA
TCGA-BH-A18G-01	2.131545956	Tumor	BRCA
TCGA-JL-A3YX-01	3.149629679	Tumor	BRCA
TCGA-S3-AA17-01	2.64240366	Tumor	BRCA
TCGA-BH-A0B5-11	0.4836416	Normal	BRCA
TCGA-E2-A15M-01	2.975753192	Tumor	BRCA
TCGA-E2-A56Z-01	2.383991303	Tumor	BRCA
TCGA-A7-A0CH-01	1.469018518	Tumor	BRCA
TCGA-AR-A0TZ-01	3.354788	Tumor	BRCA
TCGA-E2-A15I-01	1.172582364	Tumor	BRCA
TCGA-BH-A0B4-01	2.255818791	Tumor	BRCA
TCGA-E2-A15K-06	1.99539	Tumor	BRCA
TCGA-BH-A0WA-01	4.347457069	Tumor	BRCA
TCGA-A2-A0ET-01	2.226107	Tumor	BRCA
TCGA-OL-A5RW-01	2.85162358	Tumor	BRCA
TCGA-AN-A0FD-01	2.716842931	Tumor	BRCA
TCGA-BH-A0H7-01	2.050543	Tumor	BRCA
TCGA-LL-A5YL-01	2.529766352	Tumor	BRCA
TCGA-A2-A0D0-01	6.021639	Tumor	BRCA
TCGA-AO-A129-01	3.297334879	Tumor	BRCA
TCGA-BH-A1EW-01	3.136323212	Tumor	BRCA
TCGA-AO-A03M-01	3.437547	Tumor	BRCA
TCGA-B6-A0RP-01	1.073489	Tumor	BRCA
TCGA-E2-A15T-01	3.280353	Tumor	BRCA
TCGA-A2-A4RW-01	2.316986663	Tumor	BRCA
TCGA-AC-A2FF-11	1.6826603	Normal	BRCA
TCGA-BH-A0B7-11	1.52354528	Normal	BRCA
TCGA-A8-A08O-01	2.410080751	Tumor	BRCA
TCGA-BH-A18I-01	2.660181069	Tumor	BRCA
TCGA-BH-A0BM-01	0.829668327	Tumor	BRCA
TCGA-E2-A14N-01	4.456036842	Tumor	BRCA
TCGA-5L-AAT0-01	1.801235888	Tumor	BRCA
TCGA-E9-A1NG-11	0.922052185	Normal	BRCA
TCGA-BH-A6R9-01	1.496044	Tumor	BRCA
TCGA-EW-A1PG-01	1.259463277	Tumor	BRCA
TCGA-AN-A03Y-01	3.655478	Tumor	BRCA
TCGA-BH-A0DL-11	1.079566661	Normal	BRCA
TCGA-B6-A0RT-01	3.344433	Tumor	BRCA
TCGA-A2-A25D-01	2.047208	Tumor	BRCA
TCGA-A7-A56D-01	1.831546	Tumor	BRCA
TCGA-D8-A73W-01	1.429477292	Tumor	BRCA
TCGA-AO-A0J5-01	1.732018715	Tumor	BRCA
TCGA-E9-A1R7-11	0.664774006	Normal	BRCA
TCGA-A2-A1G6-01	1.208675868	Tumor	BRCA
TCGA-AC-A3OD-01	2.220930891	Tumor	BRCA
TCGA-BH-A0H9-11	0.425653104	Normal	BRCA
TCGA-A7-A0CJ-01	4.258329252	Tumor	BRCA
TCGA-A8-A07U-01	4.035076	Tumor	BRCA
TCGA-D8-A1XS-01	3.18275	Tumor	BRCA
TCGA-B6-A0I8-01	1.734406	Tumor	BRCA
TCGA-LL-A5YM-01	2.472045602	Tumor	BRCA
TCGA-E2-A15E-01	2.318115201	Tumor	BRCA
TCGA-D8-A27G-01	2.514178637	Tumor	BRCA
TCGA-BH-A1EX-01	1.600507206	Tumor	BRCA
TCGA-A8-A076-01	2.284669	Tumor	BRCA
TCGA-EW-A1OV-01	2.488567458	Tumor	BRCA
TCGA-B6-A0X7-01	2.008289	Tumor	BRCA
TCGA-B6-A0WT-01	2.810939631	Tumor	BRCA
TCGA-A2-A4S3-01	4.44640503	Tumor	BRCA
TCGA-BH-A0BZ-01	3.565033231	Tumor	BRCA
TCGA-OL-A5RU-01	1.204533445	Tumor	BRCA
TCGA-D8-A73U-01	0.830165455	Tumor	BRCA
TCGA-A2-A0YT-01	3.066962	Tumor	BRCA
TCGA-A1-A0SK-01	3.557971276	Tumor	BRCA
TCGA-E9-A295-01	2.326689916	Tumor	BRCA
TCGA-AR-A1AR-01	3.215227	Tumor	BRCA
TCGA-D8-A1XY-01	1.817731	Tumor	BRCA
TCGA-LL-A8F5-01	3.710441139	Tumor	BRCA
TCGA-E9-A1R6-01	2.854138	Tumor	BRCA
TCGA-BH-A1FL-01	2.257233508	Tumor	BRCA
TCGA-BH-A18S-11	0.814582862	Normal	BRCA
TCGA-E9-A1RE-01	3.003915	Tumor	BRCA
TCGA-BH-A0BC-11	1.300823265	Normal	BRCA
TCGA-D8-A1JN-01	1.951142855	Tumor	BRCA
TCGA-D8-A145-01	1.783806194	Tumor	BRCA
TCGA-B6-A0IK-01	3.196220842	Tumor	BRCA
TCGA-C8-A1HE-01	1.509228526	Tumor	BRCA
TCGA-A8-A0AB-01	2.847615729	Tumor	BRCA
TCGA-EW-A1J3-01	3.181343	Tumor	BRCA
TCGA-GI-A2C8-01	0.6645753	Tumor	BRCA
TCGA-A2-A0YJ-01	3.433197518	Tumor	BRCA
TCGA-A8-A0A7-01	1.551003447	Tumor	BRCA
TCGA-A8-A08L-01	3.149752727	Tumor	BRCA
TCGA-BH-A0H6-01	2.152644232	Tumor	BRCA
TCGA-D8-A1XL-01	3.036654845	Tumor	BRCA
TCGA-E2-A10B-01	2.570392002	Tumor	BRCA
TCGA-E9-A228-01	3.681272	Tumor	BRCA
TCGA-A2-A3KD-01	1.672344889	Tumor	BRCA
TCGA-AQ-A7U7-01	1.661613863	Tumor	BRCA
TCGA-AO-A1KS-01	3.237556092	Tumor	BRCA
TCGA-BH-A0EB-01	1.236628056	Tumor	BRCA
TCGA-E2-A1LB-11	1.574758867	Normal	BRCA
TCGA-C8-A12W-01	2.124733	Tumor	BRCA
TCGA-AR-A24L-01	2.651852688	Tumor	BRCA
TCGA-EW-A1PB-01	2.765734132	Tumor	BRCA
TCGA-D8-A1JJ-01	3.103614	Tumor	BRCA
TCGA-C8-A12Z-01	2.550857956	Tumor	BRCA
TCGA-A8-A09X-01	3.225650501	Tumor	BRCA
TCGA-AC-A62Y-01	1.68024093	Tumor	BRCA
TCGA-AC-A3YJ-01	1.324246807	Tumor	BRCA
TCGA-E9-A22G-01	4.386819	Tumor	BRCA
TCGA-GM-A5PX-01	0.943592077	Tumor	BRCA
TCGA-A2-A4RX-01	2.325031853	Tumor	BRCA
TCGA-BH-A0HK-11	0.981908688	Normal	BRCA
TCGA-B6-A0WW-01	2.094702157	Tumor	BRCA
TCGA-A2-A0SV-01	4.277677	Tumor	BRCA
TCGA-AR-A24U-01	3.674748082	Tumor	BRCA
TCGA-B6-A0X0-01	2.069329	Tumor	BRCA
TCGA-BH-A0EA-01	0.731719203	Tumor	BRCA
TCGA-LL-A440-01	1.740961527	Tumor	BRCA
TCGA-A1-A0SQ-01	2.013795	Tumor	BRCA
TCGA-A8-A09N-01	2.634697007	Tumor	BRCA
TCGA-AC-A3QQ-01	2.104014792	Tumor	BRCA
TCGA-E2-A1BC-11	0.475273631	Normal	BRCA
TCGA-BH-A18V-06	5.033431	Tumor	BRCA
TCGA-BH-A18H-01	2.05493621	Tumor	BRCA
TCGA-E2-A1LH-01	3.779883543	Tumor	BRCA
TCGA-C8-A27A-01	3.828670039	Tumor	BRCA
TCGA-E9-A1R4-01	2.241266	Tumor	BRCA
TCGA-A2-A3XU-01	3.793532804	Tumor	BRCA
TCGA-HN-A2NL-01	2.813673319	Tumor	BRCA
TCGA-BH-A0BO-01	0.855215138	Tumor	BRCA
TCGA-D8-A1Y0-01	3.241229655	Tumor	BRCA
TCGA-B6-A40B-01	2.637980409	Tumor	BRCA
TCGA-PL-A8LX-01	1.749756243	Tumor	BRCA
TCGA-B6-A1KF-01	4.481901498	Tumor	BRCA
TCGA-AO-A0J7-01	3.99781	Tumor	BRCA
TCGA-EW-A2FV-01	2.366956984	Tumor	BRCA
TCGA-AR-A252-01	2.166328507	Tumor	BRCA
TCGA-AN-A0XR-01	2.456169192	Tumor	BRCA
TCGA-A2-A0YC-01	1.655200661	Tumor	BRCA
TCGA-A8-A07P-01	1.85231	Tumor	BRCA
TCGA-BH-A1FR-11	0.878213058	Normal	BRCA
TCGA-E9-A3X8-01	1.64460154	Tumor	BRCA
TCGA-AC-A2B8-01	1.876173642	Tumor	BRCA
TCGA-AO-A0JL-01	3.005439847	Tumor	BRCA
TCGA-BH-A1FB-11	0.855460328	Normal	BRCA
TCGA-D8-A27W-01	2.862526	Tumor	BRCA
TCGA-B6-A0RO-01	1.486109	Tumor	BRCA
TCGA-BH-A0DE-01	1.540620415	Tumor	BRCA
TCGA-D8-A147-01	2.781596	Tumor	BRCA
TCGA-BH-A202-01	3.163035	Tumor	BRCA
TCGA-BH-A18R-01	2.859173	Tumor	BRCA
TCGA-BH-A0HA-11	1.782195	Normal	BRCA
TCGA-B6-A0RV-01	2.542855971	Tumor	BRCA
TCGA-D8-A27P-01	1.331167209	Tumor	BRCA
TCGA-BH-A0W7-01	2.72750323	Tumor	BRCA
TCGA-BH-A0E1-11	1.261632678	Normal	BRCA
TCGA-AC-A7VB-01	3.183596	Tumor	BRCA
TCGA-AN-A046-01	2.014715988	Tumor	BRCA
TCGA-A2-A0SX-01	2.601629	Tumor	BRCA
TCGA-A8-A06N-01	2.268179	Tumor	BRCA
TCGA-BH-A8G0-01	1.063256162	Tumor	BRCA
TCGA-BH-A0HP-01	2.251654	Tumor	BRCA
TCGA-BH-A18U-01	3.918241	Tumor	BRCA
TCGA-AN-A0AS-01	2.314789172	Tumor	BRCA
TCGA-AO-A0JC-01	1.792436152	Tumor	BRCA
TCGA-BH-A1F2-01	2.678039	Tumor	BRCA
TCGA-BH-A18M-01	2.173725754	Tumor	BRCA
TCGA-C8-A12L-01	3.887363455	Tumor	BRCA
TCGA-E9-A1R7-01	2.914271	Tumor	BRCA
TCGA-BH-A1FH-01	1.241867756	Tumor	BRCA
TCGA-AR-A24V-01	2.265322	Tumor	BRCA
TCGA-AC-A6IX-01	2.160315329	Tumor	BRCA
TCGA-D8-A1JH-01	1.379232957	Tumor	BRCA
TCGA-BH-A1FE-01	2.703854	Tumor	BRCA
TCGA-A2-A25C-01	2.537243	Tumor	BRCA
TCGA-B6-A0IQ-01	4.171989367	Tumor	BRCA
TCGA-AO-A0JI-01	2.331460288	Tumor	BRCA
TCGA-AC-A2FB-11	0.966951826	Normal	BRCA
TCGA-B6-A0IA-01	2.080458541	Tumor	BRCA
TCGA-E2-A1L7-01	3.980332033	Tumor	BRCA
TCGA-BH-A18F-01	2.866304537	Tumor	BRCA
TCGA-C8-A1HI-01	1.562685415	Tumor	BRCA
TCGA-A2-A0YD-01	1.530394	Tumor	BRCA
TCGA-A8-A06U-01	2.090647715	Tumor	BRCA
TCGA-BH-A18S-01	1.037063	Tumor	BRCA
TCGA-A8-A08S-01	0.4210449	Tumor	BRCA
TCGA-A8-A08C-01	1.452346997	Tumor	BRCA
TCGA-C8-A1HO-01	2.404037938	Tumor	BRCA
TCGA-AO-A0JG-01	1.302585144	Tumor	BRCA
TCGA-E9-A1NF-01	1.764329353	Tumor	BRCA
TCGA-AO-A0J6-01	3.739942	Tumor	BRCA
TCGA-LL-A5YP-01	3.782568443	Tumor	BRCA
TCGA-BH-A0DI-01	1.612504256	Tumor	BRCA
TCGA-BH-A1FJ-01	3.345927	Tumor	BRCA
TCGA-UU-A93S-01	3.669707263	Tumor	BRCA
TCGA-A2-A0YE-01	5.087427096	Tumor	BRCA
TCGA-BH-A209-01	4.149228568	Tumor	BRCA
TCGA-OL-A5RX-01	1.381000211	Tumor	BRCA
TCGA-E2-A15D-01	1.281772485	Tumor	BRCA
TCGA-D8-A27H-01	2.640327984	Tumor	BRCA
TCGA-BH-A1F6-01	3.98116889	Tumor	BRCA
TCGA-A1-A0SD-01	1.693055	Tumor	BRCA
TCGA-D8-A1XC-01	1.106636	Tumor	BRCA
TCGA-A2-A04R-01	3.293122	Tumor	BRCA
TCGA-LD-A66U-01	1.688778008	Tumor	BRCA
TCGA-E2-A15O-01	3.19881	Tumor	BRCA
TCGA-AR-A24T-01	1.459141262	Tumor	BRCA
TCGA-BH-A0HO-01	1.565298	Tumor	BRCA
TCGA-A7-A6VW-01	5.136874	Tumor	BRCA
TCGA-E2-A153-11	0.964409718	Normal	BRCA
TCGA-BH-A0HY-01	2.710395599	Tumor	BRCA
TCGA-3C-AALJ-01	3.009679911	Tumor	BRCA
TCGA-BH-AB28-01	2.009776479	Tumor	BRCA
TCGA-A7-A0CG-01	1.620047252	Tumor	BRCA
TCGA-A8-A08H-01	2.884483	Tumor	BRCA
TCGA-B6-A0WV-01	3.053126781	Tumor	BRCA
TCGA-D8-A1XF-01	3.108596958	Tumor	BRCA
TCGA-BH-A0BQ-01	1.559246527	Tumor	BRCA
TCGA-E9-A1RF-11	0.3957647	Normal	BRCA
TCGA-EW-A1PC-01	5.365080025	Tumor	BRCA
TCGA-A8-A08I-01	1.97679	Tumor	BRCA
TCGA-B6-A0X4-01	2.33436217	Tumor	BRCA
TCGA-E9-A2JS-01	2.493752	Tumor	BRCA
TCGA-A8-A096-01	1.97941	Tumor	BRCA
TCGA-BH-A1F6-11	1.108611543	Normal	BRCA
TCGA-B6-A0WY-01	2.161103311	Tumor	BRCA
TCGA-BH-A18V-11	0.771539269	Normal	BRCA
TCGA-A8-A09E-01	2.939975898	Tumor	BRCA
TCGA-BH-A1ES-06	1.983697682	Tumor	BRCA
TCGA-EW-A1OW-01	3.565183085	Tumor	BRCA
TCGA-D8-A1XD-01	2.768300772	Tumor	BRCA
TCGA-E9-A54X-01	2.830270697	Tumor	BRCA
TCGA-B6-A0RG-01	2.462759932	Tumor	BRCA
TCGA-A8-A097-01	2.830598277	Tumor	BRCA
TCGA-A2-A0CX-01	3.991605325	Tumor	BRCA
TCGA-E9-A5FK-01	1.577660885	Tumor	BRCA
TCGA-BH-A1FG-11	0.833236095	Normal	BRCA
TCGA-C8-A8HQ-01	2.86281573	Tumor	BRCA
TCGA-BH-A0BP-01	1.829056771	Tumor	BRCA
TCGA-B6-A0RL-01	2.966301061	Tumor	BRCA
TCGA-A8-A08F-01	3.829853	Tumor	BRCA
TCGA-A2-A0CK-01	2.269668	Tumor	BRCA
TCGA-E9-A1N4-01	2.130663	Tumor	BRCA
TCGA-D8-A1XZ-01	3.278117	Tumor	BRCA
TCGA-AR-A1AS-01	3.417438592	Tumor	BRCA
TCGA-BH-A18N-11	0.676940683	Normal	BRCA
TCGA-EW-A424-01	2.704303712	Tumor	BRCA
TCGA-A7-A3RF-01	1.506792	Tumor	BRCA
TCGA-AR-A24H-01	3.929342	Tumor	BRCA
TCGA-A8-A06T-01	1.890957	Tumor	BRCA
TCGA-C8-A1HL-01	3.63341348	Tumor	BRCA
TCGA-D8-A1X8-01	1.876188055	Tumor	BRCA
TCGA-AO-A1KT-01	2.966058069	Tumor	BRCA
TCGA-E2-A15K-11	0.740869977	Normal	BRCA
TCGA-B6-A0RQ-01	0.833632644	Tumor	BRCA
TCGA-AR-A1AQ-01	3.118156039	Tumor	BRCA
TCGA-OL-A5D6-01	1.639707	Tumor	BRCA
TCGA-A8-A091-01	1.819561	Tumor	BRCA
TCGA-A7-A4SE-01	3.564183661	Tumor	BRCA
TCGA-AC-A2FE-01	2.139418237	Tumor	BRCA
TCGA-BH-A1F2-11	0.8078896	Normal	BRCA
TCGA-E9-A1ND-11	1.326993271	Normal	BRCA
TCGA-C8-A26Z-01	1.881308	Tumor	BRCA
TCGA-C8-A12Y-01	2.183187	Tumor	BRCA
TCGA-A7-A13F-01	3.654735247	Tumor	BRCA
TCGA-BH-A28Q-01	1.782711	Tumor	BRCA
TCGA-GM-A5PV-01	1.42020554	Tumor	BRCA
TCGA-A7-A4SC-01	1.6624597	Tumor	BRCA
TCGA-A8-A09G-01	2.534334	Tumor	BRCA
TCGA-A7-A13E-11	0.827477803	Normal	BRCA
TCGA-E2-A15H-01	2.825455154	Tumor	BRCA
TCGA-B6-A0IH-01	1.33077513	Tumor	BRCA
TCGA-A2-A1G4-01	3.130653	Tumor	BRCA
TCGA-A8-A093-01	1.722549382	Tumor	BRCA
TCGA-C8-A12O-01	3.755404923	Tumor	BRCA
TCGA-AO-A1KQ-01	3.095934	Tumor	BRCA
TCGA-AR-A256-01	4.314552366	Tumor	BRCA
TCGA-OL-A66I-01	3.912037295	Tumor	BRCA
TCGA-C8-A3M7-01	1.914699834	Tumor	BRCA
TCGA-A2-A04W-01	4.141560002	Tumor	BRCA
TCGA-OL-A97C-01	2.124635283	Tumor	BRCA
TCGA-AR-A1AM-01	1.3643558	Tumor	BRCA
TCGA-AR-A2LR-01	3.49461859	Tumor	BRCA
TCGA-EW-A1OZ-01	2.705837	Tumor	BRCA
TCGA-A1-A0SF-01	1.988831864	Tumor	BRCA
TCGA-A1-A0SJ-01	2.966266733	Tumor	BRCA
TCGA-A7-A13G-11	0.478227087	Normal	BRCA
TCGA-D8-A1JU-01	0.6164855	Tumor	BRCA
TCGA-A8-A07F-01	2.199473733	Tumor	BRCA
TCGA-A7-A6VY-01	3.125385	Tumor	BRCA
TCGA-BH-A1FU-11	0.988220926	Normal	BRCA
TCGA-BH-A0BZ-11	0.7368643	Normal	BRCA
TCGA-A2-A0CU-01	2.619973901	Tumor	BRCA
TCGA-BH-A18L-11	0.845537656	Normal	BRCA
TCGA-E9-A1NE-01	3.179097	Tumor	BRCA
TCGA-A7-A0D9-01	1.63424516	Tumor	BRCA
TCGA-C8-A12K-01	3.067653166	Tumor	BRCA
TCGA-A8-A07O-01	4.677652	Tumor	BRCA
TCGA-C8-A12U-01	2.995287	Tumor	BRCA
TCGA-C8-A8HP-01	3.769840287	Tumor	BRCA
TCGA-A2-A3XV-01	1.771432992	Tumor	BRCA
TCGA-BH-A0AW-01	2.924033679	Tumor	BRCA
TCGA-AN-A0FF-01	2.351132042	Tumor	BRCA
TCGA-AR-A24M-01	1.257406	Tumor	BRCA
TCGA-BH-A0DP-11	0.7094275	Normal	BRCA
TCGA-E2-A2P6-01	2.625674379	Tumor	BRCA
TCGA-C8-A130-01	3.868701574	Tumor	BRCA
TCGA-C8-A274-01	2.189062	Tumor	BRCA
TCGA-E9-A1RD-11	0.651434294	Normal	BRCA
TCGA-D8-A73X-01	1.758350946	Tumor	BRCA
TCGA-AO-A0JA-01	2.41946189	Tumor	BRCA
TCGA-LL-A5YN-01	1.813751255	Tumor	BRCA
TCGA-D8-A1XB-01	2.336103139	Tumor	BRCA
TCGA-LL-A6FP-01	1.141448	Tumor	BRCA
TCGA-A7-A6VX-01	2.007283471	Tumor	BRCA
TCGA-AC-A6IW-01	3.939522305	Tumor	BRCA
TCGA-BH-A0C3-01	1.985845688	Tumor	BRCA
TCGA-E9-A1NF-11	0.7485507	Normal	BRCA
TCGA-E2-A1L9-01	1.876189624	Tumor	BRCA
TCGA-BH-A1EV-01	2.301312481	Tumor	BRCA
TCGA-A2-A3XX-01	4.434370911	Tumor	BRCA
TCGA-E9-A1NA-01	2.179925	Tumor	BRCA
TCGA-EW-A1OY-01	3.00047068	Tumor	BRCA
TCGA-BH-A0AU-01	3.269747	Tumor	BRCA
TCGA-B6-A0WS-01	2.429350838	Tumor	BRCA
TCGA-B6-A0I5-01	1.757483382	Tumor	BRCA
TCGA-E2-A14P-01	4.606648135	Tumor	BRCA
TCGA-GM-A2DF-01	2.849320026	Tumor	BRCA
TCGA-AQ-A04H-01	3.1561	Tumor	BRCA
TCGA-AC-A6NO-01	2.486692263	Tumor	BRCA
TCGA-BH-A0E9-01	1.396928	Tumor	BRCA
TCGA-E9-A1N4-11	1.478288	Normal	BRCA
TCGA-BH-A0B1-01	2.456922	Tumor	BRCA
TCGA-AR-A0TW-01	2.647915	Tumor	BRCA
TCGA-AN-A0FX-01	3.378496562	Tumor	BRCA
TCGA-BH-A0BD-01	2.495500621	Tumor	BRCA
TCGA-D8-A1JA-01	2.073573	Tumor	BRCA
TCGA-S3-AA11-01	1.934441461	Tumor	BRCA
TCGA-AO-A03T-01	2.496997	Tumor	BRCA
TCGA-AC-A3YI-01	1.534771498	Tumor	BRCA
TCGA-BH-A0B2-01	1.543262378	Tumor	BRCA
TCGA-LL-A7T0-01	3.724331344	Tumor	BRCA
TCGA-BH-A0DH-01	1.858035	Tumor	BRCA
TCGA-AC-A8OQ-01	4.49331605	Tumor	BRCA
TCGA-C8-A12N-01	1.24486246	Tumor	BRCA
TCGA-AO-A03U-01	0.9213864	Tumor	BRCA
TCGA-C8-A12T-01	3.244377	Tumor	BRCA
TCGA-AO-A0J2-01	3.629948	Tumor	BRCA
TCGA-D8-A27R-01	2.139056	Tumor	BRCA
TCGA-A2-A0EU-01	2.697360178	Tumor	BRCA
TCGA-AO-A12D-01	2.201979178	Tumor	BRCA
TCGA-D8-A1XT-01	3.174869	Tumor	BRCA
TCGA-A2-A0CW-01	3.94003	Tumor	BRCA
TCGA-E2-A10F-01	2.241019504	Tumor	BRCA
TCGA-BH-A0E7-01	1.552629512	Tumor	BRCA
TCGA-D8-A1XG-01	1.662211407	Tumor	BRCA
TCGA-BH-A0AY-11	1.005621066	Normal	BRCA
TCGA-E9-A1N8-01	3.315417234	Tumor	BRCA
TCGA-E2-A2P5-01	2.999106	Tumor	BRCA
TCGA-BH-A18P-11	0.671533246	Normal	BRCA
TCGA-C8-A278-01	3.415195	Tumor	BRCA
TCGA-A8-A08R-01	4.239157633	Tumor	BRCA
TCGA-E2-A15A-01	3.528618	Tumor	BRCA
TCGA-BH-A1FE-11	1.782568008	Normal	BRCA
TCGA-BH-A1EO-11	0.7218512	Normal	BRCA
TCGA-D8-A1JT-01	2.948704	Tumor	BRCA
TCGA-D8-A142-01	3.142436	Tumor	BRCA
TCGA-A2-A3Y0-01	3.782213	Tumor	BRCA
TCGA-AQ-A0Y5-01	1.19111	Tumor	BRCA
TCGA-A8-A07W-01	4.043222704	Tumor	BRCA
TCGA-A1-A0SM-01	2.201961	Tumor	BRCA
TCGA-AC-A3EH-01	1.978335	Tumor	BRCA
TCGA-MS-A51U-01	1.360586458	Tumor	BRCA
TCGA-AR-A24K-01	2.596587	Tumor	BRCA
TCGA-AC-A2BM-01	3.238894	Tumor	BRCA
TCGA-A2-A3XY-01	3.319431	Tumor	BRCA
TCGA-E2-A14W-01	3.220205	Tumor	BRCA
TCGA-BH-A1F8-01	3.552565	Tumor	BRCA
TCGA-E9-A1RA-01	2.262541928	Tumor	BRCA
TCGA-A8-A0A6-01	1.590028359	Tumor	BRCA
TCGA-AC-A7VC-01	2.801481768	Tumor	BRCA
TCGA-C8-A27B-01	3.63027	Tumor	BRCA
TCGA-S3-AA15-01	2.97723817	Tumor	BRCA
TCGA-BH-A1ES-01	2.829036155	Tumor	BRCA
TCGA-E2-A1L6-01	2.334164	Tumor	BRCA
TCGA-BH-A0DT-11	1.150621638	Normal	BRCA
TCGA-E9-A1R0-01	2.031529202	Tumor	BRCA
TCGA-BH-A0B6-01	1.063368	Tumor	BRCA
TCGA-B6-A0RN-01	1.20747227	Tumor	BRCA
TCGA-A8-A09W-01	3.183726	Tumor	BRCA
TCGA-EW-A1P3-01	2.125965944	Tumor	BRCA
TCGA-A7-A13F-11	0.712795474	Normal	BRCA
TCGA-A2-A0T6-01	1.265384596	Tumor	BRCA
TCGA-A7-A5ZW-01	1.430835403	Tumor	BRCA
TCGA-BH-A203-01	4.100292	Tumor	BRCA
TCGA-DS-A7WI-01	2.968035784	Tumor	CESC
TCGA-EX-A449-01	3.229373082	Tumor	CESC
TCGA-VS-A958-01	3.896225364	Tumor	CESC
TCGA-MY-A5BE-01	2.685592248	Tumor	CESC
TCGA-C5-A905-01	5.166866	Tumor	CESC
TCGA-Q1-A73Q-01	3.464604421	Tumor	CESC
TCGA-BI-A0VR-01	3.389701261	Tumor	CESC
TCGA-EK-A2PK-01	3.300005	Tumor	CESC
TCGA-FU-A3WB-01	3.97672	Tumor	CESC
TCGA-MA-AA41-01	3.676856142	Tumor	CESC
TCGA-IR-A3LK-01	4.754787582	Tumor	CESC
TCGA-VS-A952-01	2.51978475	Tumor	CESC
TCGA-C5-A8YT-01	2.956784461	Tumor	CESC
TCGA-EA-A5ZD-01	3.106404685	Tumor	CESC
TCGA-C5-A1MI-01	3.144019	Tumor	CESC
TCGA-EK-A2RO-01	3.136584952	Tumor	CESC
TCGA-FU-A3YQ-01	2.940704	Tumor	CESC
TCGA-C5-A7CL-01	3.912622513	Tumor	CESC
TCGA-VS-A9UB-01	4.49769248	Tumor	CESC
TCGA-C5-A1BM-01	2.585752	Tumor	CESC
TCGA-C5-A2LY-01	2.845325646	Tumor	CESC
TCGA-EA-A50E-01	3.23418486	Tumor	CESC
TCGA-ZJ-AAXU-01	3.997106	Tumor	CESC
TCGA-HM-A6W2-01	3.127248719	Tumor	CESC
TCGA-C5-A1MQ-01	2.417413523	Tumor	CESC
TCGA-C5-A1BE-01	2.149177	Tumor	CESC
TCGA-C5-A1MN-01	4.481777	Tumor	CESC
TCGA-VS-A9U7-01	3.337036	Tumor	CESC
TCGA-ZJ-AB0I-01	3.738192854	Tumor	CESC
TCGA-LP-A4AX-01	3.809444039	Tumor	CESC
TCGA-JW-A5VH-01	4.020925246	Tumor	CESC
TCGA-C5-A902-01	3.080288239	Tumor	CESC
TCGA-FU-A23L-01	3.554889456	Tumor	CESC
TCGA-FU-A3NI-01	3.635687	Tumor	CESC
TCGA-VS-A9UT-01	3.055490954	Tumor	CESC
TCGA-C5-A8YR-01	8.008371044	Tumor	CESC
TCGA-VS-A94X-01	3.412687	Tumor	CESC
TCGA-VS-A8EK-01	3.522199	Tumor	CESC
TCGA-FU-A3HZ-01	3.866768371	Tumor	CESC
TCGA-ZJ-AAXT-01	3.023417	Tumor	CESC
TCGA-C5-A2LT-01	4.167668	Tumor	CESC
TCGA-WL-A834-01	4.911341998	Tumor	CESC
TCGA-FU-A40J-01	2.733182	Tumor	CESC
TCGA-MU-A5YI-01	2.247787	Tumor	CESC
TCGA-MA-AA3W-01	3.835149961	Tumor	CESC
TCGA-EK-A2PG-01	3.438176	Tumor	CESC
TCGA-UC-A7PG-06	3.545967318	Tumor	CESC
TCGA-EA-A5ZE-01	2.929691567	Tumor	CESC
TCGA-4J-AA1J-01	4.061623534	Tumor	CESC
TCGA-C5-A7CH-01	2.528006639	Tumor	CESC
TCGA-C5-A8XH-01	3.367701	Tumor	CESC
TCGA-JW-A69B-01	2.573893987	Tumor	CESC
TCGA-ZX-AA5X-01	2.431437394	Tumor	CESC
TCGA-VS-A9V0-01	3.673884387	Tumor	CESC
TCGA-EA-A97N-01	2.678973274	Tumor	CESC
TCGA-Q1-A73S-01	3.578273929	Tumor	CESC
TCGA-ZJ-AAXA-01	3.649504	Tumor	CESC
TCGA-DS-A0VL-01	4.052271	Tumor	CESC
TCGA-C5-A1BN-01	3.884691542	Tumor	CESC
TCGA-EK-A2IR-01	3.44964	Tumor	CESC
TCGA-C5-A2M1-01	4.854415	Tumor	CESC
TCGA-C5-A7CJ-01	2.573494191	Tumor	CESC
TCGA-EA-A1QT-01	2.930788	Tumor	CESC
TCGA-VS-A957-01	3.060039996	Tumor	CESC
TCGA-JW-A5VK-01	3.330481	Tumor	CESC
TCGA-EK-A2R7-01	4.24871	Tumor	CESC
TCGA-EA-A4BA-01	3.305952537	Tumor	CESC
TCGA-EA-A411-01	3.186726	Tumor	CESC
TCGA-HM-A6W2-06	2.949901213	Tumor	CESC
TCGA-C5-A7UE-01	3.110395055	Tumor	CESC
TCGA-JW-A5VI-01	4.639654	Tumor	CESC
TCGA-VS-A9UD-01	3.151961556	Tumor	CESC
TCGA-DS-A0VN-01	3.614494	Tumor	CESC
TCGA-HM-A3JK-01	2.206168126	Tumor	CESC
TCGA-LP-A5U3-01	4.10323	Tumor	CESC
TCGA-DG-A2KH-01	3.93417332	Tumor	CESC
TCGA-C5-A2LS-01	3.399777759	Tumor	CESC
TCGA-IR-A3LH-01	3.680665311	Tumor	CESC
TCGA-Q1-A5R3-01	2.939499	Tumor	CESC
TCGA-MA-AA3X-01	2.724763	Tumor	CESC
TCGA-VS-A954-01	3.541001489	Tumor	CESC
TCGA-EA-A3HS-01	3.518977	Tumor	CESC
TCGA-EA-A3HR-01	3.922104	Tumor	CESC
TCGA-ZJ-AB0H-01	3.660914613	Tumor	CESC
TCGA-JX-A3Q0-01	2.695477965	Tumor	CESC
TCGA-DS-A3LQ-01	3.193485	Tumor	CESC
TCGA-EK-A2R8-01	4.041946	Tumor	CESC
TCGA-FU-A3TX-01	3.889425	Tumor	CESC
TCGA-EA-A556-01	3.572957718	Tumor	CESC
TCGA-VS-A9UO-01	2.518601	Tumor	CESC
TCGA-EX-A3L1-01	3.64667	Tumor	CESC
TCGA-C5-A7CM-01	4.528294709	Tumor	CESC
TCGA-ZJ-AAXF-01	2.514832317	Tumor	CESC
TCGA-2W-A8YY-01	3.70614386	Tumor	CESC
TCGA-VS-A9UR-01	2.868915604	Tumor	CESC
TCGA-C5-A7X3-01	3.67066887	Tumor	CESC
TCGA-HM-A4S6-01	3.228606047	Tumor	CESC
TCGA-FU-A770-01	3.332996959	Tumor	CESC
TCGA-VS-A9UC-01	3.284424	Tumor	CESC
TCGA-DS-A1OC-01	3.905677	Tumor	CESC
TCGA-EX-A69M-01	3.12083875	Tumor	CESC
TCGA-C5-A1MK-01	2.885535093	Tumor	CESC
TCGA-JW-A5VJ-01	3.017343	Tumor	CESC
TCGA-EX-A1H6-01	2.51407764	Tumor	CESC
TCGA-EA-A3Y4-01	3.969545	Tumor	CESC
TCGA-JW-A5VL-01	3.12138	Tumor	CESC
TCGA-EA-A1QS-01	2.394621	Tumor	CESC
TCGA-EK-A2PM-01	3.970528	Tumor	CESC
TCGA-JX-A3PZ-01	3.36352216	Tumor	CESC
TCGA-DG-A2KK-01	3.633628	Tumor	CESC
TCGA-VS-A8QM-01	2.484311881	Tumor	CESC
TCGA-C5-A7CO-01	3.76292	Tumor	CESC
TCGA-VS-A9UH-01	4.263947358	Tumor	CESC
TCGA-EA-A439-01	3.698068	Tumor	CESC
TCGA-EK-A3GJ-01	3.672857	Tumor	CESC
TCGA-EA-A3HQ-01	3.5123	Tumor	CESC
TCGA-EA-A6QX-01	3.135081	Tumor	CESC
TCGA-C5-A7UI-01	2.373270485	Tumor	CESC
TCGA-ZJ-AAXD-01	2.908110322	Tumor	CESC
TCGA-LP-A4AV-01	1.706870977	Tumor	CESC
TCGA-VS-A950-01	4.741011515	Tumor	CESC
TCGA-C5-A3HD-01	3.799584	Tumor	CESC
TCGA-DS-A5RQ-01	2.675574	Tumor	CESC
TCGA-VS-A9UP-01	3.711205	Tumor	CESC
TCGA-C5-A7CG-01	2.434857	Tumor	CESC
TCGA-MY-A5BD-01	3.869118915	Tumor	CESC
TCGA-C5-A1M6-01	4.408286903	Tumor	CESC
TCGA-VS-A8QF-01	3.970061415	Tumor	CESC
TCGA-EK-A2RE-01	2.788035964	Tumor	CESC
TCGA-UC-A7PG-01	2.772401519	Tumor	CESC
TCGA-VS-AA62-01	3.082461263	Tumor	CESC
TCGA-C5-A2M2-01	2.976671	Tumor	CESC
TCGA-MA-AA3Y-01	4.476772	Tumor	CESC
TCGA-MY-A913-01	3.251867838	Tumor	CESC
TCGA-C5-A7CK-01	3.637613	Tumor	CESC
TCGA-UC-A7PI-01	3.083135	Tumor	CESC
TCGA-C5-A7X5-01	3.446272613	Tumor	CESC
TCGA-DG-A2KJ-01	1.653672459	Tumor	CESC
TCGA-VS-A9V3-01	3.229423915	Tumor	CESC
TCGA-DS-A7WF-01	2.930949	Tumor	CESC
TCGA-C5-A8XK-01	4.664966723	Tumor	CESC
TCGA-EA-A5FO-01	3.546268602	Tumor	CESC
TCGA-VS-A9UZ-01	2.80631551	Tumor	CESC
TCGA-EK-A2IP-01	3.640682126	Tumor	CESC
TCGA-VS-A94W-01	3.282696979	Tumor	CESC
TCGA-DS-A1OB-01	3.87874	Tumor	CESC
TCGA-EA-A410-01	4.179187373	Tumor	CESC
TCGA-EX-A8YF-01	4.450738708	Tumor	CESC
TCGA-EK-A2H0-01	3.612164	Tumor	CESC
TCGA-VS-A9UV-01	3.738347705	Tumor	CESC
TCGA-LP-A7HU-01	3.537026918	Tumor	CESC
TCGA-VS-A8EI-01	3.657418313	Tumor	CESC
TCGA-BI-A0VS-01	4.080929	Tumor	CESC
TCGA-DS-A0VM-01	4.273804	Tumor	CESC
TCGA-IR-A3LB-01	2.665344	Tumor	CESC
TCGA-VS-A8EC-01	3.977276	Tumor	CESC
TCGA-VS-A9V2-01	2.841736129	Tumor	CESC
TCGA-EK-A3GN-01	5.715313	Tumor	CESC
TCGA-IR-A3LA-01	3.345171	Tumor	CESC
TCGA-C5-A7X8-01	2.893328463	Tumor	CESC
TCGA-EK-A2RL-01	3.556645	Tumor	CESC
TCGA-C5-A0TN-01	4.399008121	Tumor	CESC
TCGA-FU-A57G-01	2.026121361	Tumor	CESC
TCGA-EK-A2PI-01	3.186914	Tumor	CESC
TCGA-Q1-A73P-01	2.750483	Tumor	CESC
TCGA-C5-A1MP-01	3.606861026	Tumor	CESC
TCGA-VS-A8EL-01	4.337204	Tumor	CESC
TCGA-C5-A1BQ-01	3.639366	Tumor	CESC
TCGA-ZJ-AAXI-01	3.977154662	Tumor	CESC
TCGA-FU-A23K-01	3.196230394	Tumor	CESC
TCGA-Q1-A6DT-01	4.559825767	Tumor	CESC
TCGA-EK-A2H1-01	3.631048115	Tumor	CESC
TCGA-C5-A1M5-01	3.241882327	Tumor	CESC
TCGA-EA-A44S-01	3.484317	Tumor	CESC
TCGA-EA-A78R-01	3.415309884	Tumor	CESC
TCGA-C5-A7XC-01	2.983071441	Tumor	CESC
TCGA-VS-A9V4-01	4.502766294	Tumor	CESC
TCGA-EK-A2RA-01	4.711249	Tumor	CESC
TCGA-EX-A1H5-01	4.494534123	Tumor	CESC
TCGA-VS-A953-01	4.038706	Tumor	CESC
TCGA-MA-AA3Z-01	3.937363513	Tumor	CESC
TCGA-VS-A959-01	3.438781246	Tumor	CESC
TCGA-FU-A3EO-01	2.230164855	Tumor	CESC
TCGA-BI-A20A-01	3.2148436	Tumor	CESC
TCGA-DS-A1OD-01	4.357994	Tumor	CESC
TCGA-C5-A1M9-01	4.389128	Tumor	CESC
TCGA-MY-A5BF-11	0.722114343	Normal	CESC
TCGA-Q1-A6DW-01	5.952644	Tumor	CESC
TCGA-C5-A3HF-01	2.720145	Tumor	CESC
TCGA-VS-A8Q9-01	3.392087541	Tumor	CESC
TCGA-Q1-A5R2-01	3.683687	Tumor	CESC
TCGA-VS-A8Q8-01	2.84415805	Tumor	CESC
TCGA-C5-A1BJ-01	4.373787	Tumor	CESC
TCGA-Q1-A6DV-01	3.610971	Tumor	CESC
TCGA-EK-A3GK-01	3.990408615	Tumor	CESC
TCGA-IR-A3LF-01	3.067663	Tumor	CESC
TCGA-C5-A1M7-01	4.833963	Tumor	CESC
TCGA-EK-A2PL-01	3.484873689	Tumor	CESC
TCGA-LP-A4AU-01	3.219161	Tumor	CESC
TCGA-ZJ-AAXJ-01	4.040311918	Tumor	CESC
TCGA-VS-A94Z-01	2.95823617	Tumor	CESC
TCGA-EK-A2GZ-01	3.112647	Tumor	CESC
TCGA-JW-A852-01	2.433043	Tumor	CESC
TCGA-VS-A9V5-01	2.289575504	Tumor	CESC
TCGA-ZJ-AAXB-01	4.987176195	Tumor	CESC
TCGA-EK-A2R9-01	3.139514	Tumor	CESC
TCGA-C5-A3HE-01	4.388284708	Tumor	CESC
TCGA-ZJ-A8QR-01	3.116459843	Tumor	CESC
TCGA-EK-A2RC-01	2.873345	Tumor	CESC
TCGA-C5-A1ML-01	2.828651611	Tumor	CESC
TCGA-FU-A5XV-01	3.706143168	Tumor	CESC
TCGA-EA-A43B-01	3.603538297	Tumor	CESC
TCGA-MA-AA42-01	2.928861	Tumor	CESC
TCGA-VS-A9UJ-01	2.961312991	Tumor	CESC
TCGA-VS-A9V1-01	2.880505856	Tumor	CESC
TCGA-JW-AAVH-01	3.685622005	Tumor	CESC
TCGA-VS-A8EJ-01	3.282464	Tumor	CESC
TCGA-Q1-A73O-01	3.116101	Tumor	CESC
TCGA-FU-A2QG-01	3.546712	Tumor	CESC
TCGA-DS-A1O9-01	3.014863	Tumor	CESC
TCGA-VS-A8QA-01	3.385624	Tumor	CESC
TCGA-C5-A1MH-01	2.803289	Tumor	CESC
TCGA-XS-A8TJ-01	3.565409413	Tumor	CESC
TCGA-C5-A1ME-01	3.734983	Tumor	CESC
TCGA-C5-A2LZ-01	3.808764	Tumor	CESC
TCGA-HM-A3JJ-11	0.5300078	Normal	CESC
TCGA-GH-A9DA-01	4.683094447	Tumor	CESC
TCGA-VS-A8QH-01	2.991922172	Tumor	CESC
TCGA-VS-A9U6-01	3.192651	Tumor	CESC
TCGA-C5-A8YQ-01	2.701731	Tumor	CESC
TCGA-DS-A1OA-01	3.215069	Tumor	CESC
TCGA-HG-A2PA-01	3.541955304	Tumor	CESC
TCGA-EA-A3QD-01	3.611389	Tumor	CESC
TCGA-C5-A7UC-01	4.377598	Tumor	CESC
TCGA-MA-AA43-01	3.946480883	Tumor	CESC
TCGA-Q1-A73R-01	3.654237	Tumor	CESC
TCGA-PN-A8MA-01	3.769552682	Tumor	CESC
TCGA-C5-A2LV-01	3.824301	Tumor	CESC
TCGA-VS-A9UQ-01	3.54501316	Tumor	CESC
TCGA-MY-A5BF-01	2.995981	Tumor	CESC
TCGA-JX-A3Q8-01	3.024371034	Tumor	CESC
TCGA-VS-A9UM-01	2.364275704	Tumor	CESC
TCGA-VS-A8EH-01	2.560552	Tumor	CESC
TCGA-LP-A4AW-01	3.845785782	Tumor	CESC
TCGA-C5-A1MJ-01	3.820835816	Tumor	CESC
TCGA-UC-A7PD-01	3.769932	Tumor	CESC
TCGA-EK-A2RK-01	3.496862	Tumor	CESC
TCGA-Q1-A5R1-01	3.316476818	Tumor	CESC
TCGA-VS-A9U5-01	3.4179267	Tumor	CESC
TCGA-EA-A3QE-01	2.360938	Tumor	CESC
TCGA-EK-A3GM-01	3.497568412	Tumor	CESC
TCGA-EA-A3HT-01	3.126999	Tumor	CESC
TCGA-IR-A3L7-01	2.512157304	Tumor	CESC
TCGA-C5-A2LX-01	3.250088	Tumor	CESC
TCGA-MU-A51Y-01	2.406019	Tumor	CESC
TCGA-JX-A5QV-01	3.839204728	Tumor	CESC
TCGA-FU-A3HY-01	3.959158	Tumor	CESC
TCGA-MU-A8JM-01	2.758116858	Tumor	CESC
TCGA-RA-A741-01	1.942693067	Tumor	CESC
TCGA-C5-A1BF-01	3.272929	Tumor	CESC
TCGA-C5-A3HL-01	2.929516	Tumor	CESC
TCGA-EK-A2RN-01	2.23063004	Tumor	CESC
TCGA-C5-A901-01	3.894288	Tumor	CESC
TCGA-VS-A9UI-01	2.857330138	Tumor	CESC
TCGA-VS-A9UY-01	3.994460595	Tumor	CESC
TCGA-C5-A1MF-01	2.669481078	Tumor	CESC
TCGA-VS-A9UL-01	4.552702537	Tumor	CESC
TCGA-ZJ-AAXN-01	3.842601	Tumor	CESC
TCGA-ZJ-A8QQ-01	3.252199	Tumor	CESC
TCGA-C5-A8XI-01	2.972296	Tumor	CESC
TCGA-C5-A8XJ-01	3.731238	Tumor	CESC
TCGA-EA-A5ZF-01	4.180495979	Tumor	CESC
TCGA-IR-A3LC-01	3.756879	Tumor	CESC
TCGA-C5-A1BK-01	3.106178356	Tumor	CESC
TCGA-DR-A0ZM-01	2.063858	Tumor	CESC
TCGA-EK-A2RB-01	3.04055	Tumor	CESC
TCGA-VS-A8EB-01	3.763347	Tumor	CESC
TCGA-VS-A94Y-01	4.153192701	Tumor	CESC
TCGA-ZJ-AAX8-01	3.156947	Tumor	CESC
TCGA-VS-A8QC-01	3.943900349	Tumor	CESC
TCGA-C5-A907-01	4.540840074	Tumor	CESC
TCGA-EK-A2RM-01	3.1592	Tumor	CESC
[truncated: 9,008 more rows]
