# Supplementary material for: Multi-omics analysis and functional validation reveal the oncogenic role of TRIP13
Source: Front Immunol. 2026 Apr 22;17:1691436. doi: 10.3389/fimmu.2026.1691436 (PMC13143902; doi:10.3389/fimmu.2026.1691436)
Supplement: Supplementary file 1 [file DataSheet1.zip › immunogenic.xls]

CD80
CD28
ICOSLG
PDCD1LG2
CD274
CD276
VTCN1
SLAMF7
BTN3A2
BTN3A1
C10orf54
TNFSF9
TNF
TNFSF4
IL1B
CXCL9
CXCL10
CCL5
VEGFB
CX3CL1
TGFB1
VEGFA
CD70
CD40LG
IL10
IFNG
IL1A
IL12A
IFNA2
IFNA1
IL4
IL2
IL13
TNFRSF18
TIGIT
PDCD1
CTLA4
IL2RA
TNFRSF4
CD27
LAG3
TNFRSF9
ICOS
BTLA
KIR2DL3
KIR2DL1
TNFRSF14
EDNRB
CD40
ADORA2A
TLR4
HAVCR2
ITGB2
ICAM1
SELP
HLA-DRB5
HLA-DQA1
HLA-DQB1
MICA
MICB
HLA-DQA2
HLA-DQB2
HLA-B
HLA-A
HLA-C
HLA-DRA
HLA-DRB1
HLA-DPB1
HLA-DPA1
IDO1
GZMA
PRF1
ARG1
HMGB1
ENTPD1
