# Supplementary material for: Multi-omics analysis and functional validation reveal the oncogenic role of TRIP13
Source: Front Immunol. 2026 Apr 22;17:1691436. doi: 10.3389/fimmu.2026.1691436 (PMC13143902; doi:10.3389/fimmu.2026.1691436)
Supplement: Supplementary file 1 [file DataSheet1.zip › scores.xls]

ID	TRIP13_activity	Type	CancerType
TCGA-OR-A5JP-01A	1.32834613572362	Tumor	ACC
TCGA-OR-A5JG-01A	1.30861607119161	Tumor	ACC
TCGA-OR-A5LG-01A	1.07856338063756	Tumor	ACC
TCGA-OR-A5JR-01A	1.07494924581327	Tumor	ACC
TCGA-OR-A5KU-01A	0.911476607403567	Tumor	ACC
TCGA-OR-A5LS-01A	1.08642723823404	Tumor	ACC
TCGA-OR-A5L9-01A	0.868853768121707	Tumor	ACC
TCGA-OR-A5JQ-01A	1.12177234375279	Tumor	ACC
TCGA-OR-A5K4-01A	1.27976882456744	Tumor	ACC
TCGA-OR-A5JL-01A	1.14179200045771	Tumor	ACC
TCGA-OR-A5LC-01A	1.43417722329663	Tumor	ACC
TCGA-OR-A5K2-01A	1.29626574759891	Tumor	ACC
TCGA-P6-A5OG-01A	1.44228146137482	Tumor	ACC
TCGA-OR-A5JW-01A	0.86416506041636	Tumor	ACC
TCGA-OR-A5KO-01A	1.40951222372281	Tumor	ACC
TCGA-OR-A5J8-01A	1.31872419376714	Tumor	ACC
TCGA-PA-A5YG-01A	0.8394648666409	Tumor	ACC
TCGA-OR-A5KV-01A	0.947725297855531	Tumor	ACC
TCGA-OR-A5L4-01A	1.20453664884907	Tumor	ACC
TCGA-OR-A5KX-01A	1.1334207825922	Tumor	ACC
TCGA-OR-A5L8-01A	0.888797502310836	Tumor	ACC
TCGA-OR-A5JO-01A	0.939965771194228	Tumor	ACC
TCGA-OR-A5JA-01A	1.40589567538408	Tumor	ACC
TCGA-OR-A5LO-01A	1.10245597756603	Tumor	ACC
TCGA-OR-A5JM-01A	1.52907968456976	Tumor	ACC
TCGA-OR-A5JV-01A	1.01138496751301	Tumor	ACC
TCGA-OR-A5JB-01A	1.50787555403967	Tumor	ACC
TCGA-OR-A5LA-01A	0.779492011098462	Tumor	ACC
TCGA-OR-A5JE-01A	1.36474037359757	Tumor	ACC
TCGA-OR-A5JZ-01A	1.19295956160805	Tumor	ACC
TCGA-OR-A5KT-01A	1.07173425979754	Tumor	ACC
TCGA-OR-A5KZ-01A	1.57880601463272	Tumor	ACC
TCGA-OR-A5LJ-01A	1.26519704200373	Tumor	ACC
TCGA-OR-A5LB-01A	0.98632692635498	Tumor	ACC
TCGA-OR-A5LT-01A	1.21421708758407	Tumor	ACC
TCGA-OR-A5LD-01A	1.30497771218478	Tumor	ACC
TCGA-OR-A5J2-01A	1.11296365919765	Tumor	ACC
TCGA-PK-A5HB-01A	1.47097835948015	Tumor	ACC
TCGA-OR-A5JS-01A	1.27334040664583	Tumor	ACC
TCGA-OR-A5K6-01A	1.01961231584344	Tumor	ACC
TCGA-OR-A5JY-01A	1.41800552034106	Tumor	ACC
TCGA-OR-A5JT-01A	1.10534681101603	Tumor	ACC
TCGA-PK-A5H8-01A	1.18561447213153	Tumor	ACC
TCGA-OR-A5JX-01A	0.578806014632722	Tumor	ACC
TCGA-OR-A5LK-01A	0.83217627094644	Tumor	ACC
TCGA-P6-A5OF-01A	1.07454066142454	Tumor	ACC
TCGA-OR-A5JI-01A	0.8772735587268	Tumor	ACC
TCGA-OR-A5K5-01A	1.24652574560543	Tumor	ACC
TCGA-OR-A5JC-01A	1.2124206950292	Tumor	ACC
TCGA-OR-A5KW-01A	1.21777955720261	Tumor	ACC
TCGA-OR-A5JJ-01A	1.3089089627119	Tumor	ACC
TCGA-OR-A5JD-01A	0.838025946735544	Tumor	ACC
TCGA-OR-A5LM-01A	1.06560517899671	Tumor	ACC
TCGA-PK-A5HA-01A	0.938513702182956	Tumor	ACC
TCGA-OR-A5JF-01A	0.845802888987977	Tumor	ACC
TCGA-OR-A5LH-01A	0.756409311437204	Tumor	ACC
TCGA-OR-A5K1-01A	1.19703613380603	Tumor	ACC
TCGA-OR-A5LN-01A	0.861142675922208	Tumor	ACC
TCGA-OR-A5LE-01A	1.40981195386934	Tumor	ACC
TCGA-OR-A5L3-01A	0.662395436465129	Tumor	ACC
TCGA-OU-A5PI-01A	0.993275209267992	Tumor	ACC
TCGA-OR-A5K8-01A	1.14340367859579	Tumor	ACC
TCGA-OR-A5K0-01A	1.23261304446872	Tumor	ACC
TCGA-OR-A5KY-01A	1.47600913010355	Tumor	ACC
TCGA-OR-A5J9-01A	1.08682491065507	Tumor	ACC
TCGA-OR-A5J1-01A	0.883018816782614	Tumor	ACC
TCGA-OR-A5J5-01A	1.26146918556363	Tumor	ACC
TCGA-OR-A5L6-01A	1.25879192093027	Tumor	ACC
TCGA-OR-A5LP-01A	0.866363780254281	Tumor	ACC
TCGA-OR-A5K9-01A	1.39371954275601	Tumor	ACC
TCGA-OR-A5J7-01A	1.48554412373876	Tumor	ACC
TCGA-PK-A5H9-01A	0.766617550051283	Tumor	ACC
TCGA-OR-A5LR-01A	0.941364013866958	Tumor	ACC
TCGA-OR-A5JK-01A	0.993358171324391	Tumor	ACC
TCGA-OR-A5J6-01A	0.66887046900134	Tumor	ACC
TCGA-OR-A5LL-01A	0.61842875884524	Tumor	ACC
TCGA-OR-A5K3-01A	1.05948668450527	Tumor	ACC
TCGA-OR-A5J3-01A	0.96232259417538	Tumor	ACC
TCGA-OR-A5L5-01A	0.704948280185673	Tumor	ACC
TCGA-FD-A3SS-01A	1.43890244665981	Tumor	BLCA
TCGA-FD-A43S-01A	0.933881648804687	Tumor	BLCA
TCGA-UY-A78K-01A	1.41476659847233	Tumor	BLCA
TCGA-DK-A2HX-01A	1.197230841308	Tumor	BLCA
TCGA-DK-A1A3-01A	1.31389256416008	Tumor	BLCA
TCGA-GC-A6I3-01A	1.2911319047202	Tumor	BLCA
TCGA-XF-AAMJ-01A	1.17500638331655	Tumor	BLCA
TCGA-GC-A6I1-01A	1.30970579270267	Tumor	BLCA
TCGA-ZF-A9RL-01A	1.31011490002811	Tumor	BLCA
TCGA-DK-A3IL-01A	1.31731427175878	Tumor	BLCA
TCGA-E7-A6MF-01A	0.685283075472879	Tumor	BLCA
TCGA-BT-A20R-01A	1.30665419635228	Tumor	BLCA
TCGA-H4-A2HQ-01A	1.3696055809931	Tumor	BLCA
TCGA-GV-A3QH-01A	1.40659709545647	Tumor	BLCA
TCGA-4Z-AA82-01A	1.44268359780165	Tumor	BLCA
TCGA-E7-A4XJ-01A	1.17946426828701	Tumor	BLCA
TCGA-XF-A8HE-01A	1.45123093242096	Tumor	BLCA
TCGA-XF-A9T0-01A	1.38280042405695	Tumor	BLCA
TCGA-FD-A5BT-01A	1.22369491517051	Tumor	BLCA
TCGA-FD-A3SN-01A	1.41235653819649	Tumor	BLCA
TCGA-G2-AA3C-01A	1.40942558307085	Tumor	BLCA
TCGA-HQ-A2OE-01A	1.41393050043343	Tumor	BLCA
TCGA-BL-A3JM-01A	1.49782661449647	Tumor	BLCA
TCGA-XF-AAN3-01A	1.12772310573084	Tumor	BLCA
TCGA-FD-A3SR-01A	1.25640789270688	Tumor	BLCA
TCGA-4Z-AA89-01A	1.24070141256152	Tumor	BLCA
TCGA-G2-A2EO-01A	1.37716536970757	Tumor	BLCA
TCGA-ZF-AA5H-01A	1.42540779599758	Tumor	BLCA
TCGA-BT-A20V-01A	1.45784767258141	Tumor	BLCA
TCGA-GC-A3WC-01A	1.35511354318742	Tumor	BLCA
TCGA-GV-A3JV-01A	1.3072981530163	Tumor	BLCA
TCGA-YF-AA3M-01A	1.51222487031914	Tumor	BLCA
TCGA-FD-A3B5-01A	1.37658734789201	Tumor	BLCA
TCGA-BT-A20Q-11A	0.634518821482906	Normal	BLCA
TCGA-CF-A47V-01A	1.05860137023245	Tumor	BLCA
TCGA-GU-A42P-01A	1.37867825755532	Tumor	BLCA
TCGA-BT-A20T-01A	1.27311293924766	Tumor	BLCA
TCGA-GC-A3BM-11A	0.854383452574485	Normal	BLCA
TCGA-XF-AAN0-01A	1.33709266946715	Tumor	BLCA
TCGA-E7-A7DV-01A	1.40711340568635	Tumor	BLCA
TCGA-GV-A40E-01A	1.45605699286785	Tumor	BLCA
TCGA-FJ-A3Z9-01A	1.34549073347355	Tumor	BLCA
TCGA-XF-A9ST-01A	1.52023804686986	Tumor	BLCA
TCGA-FJ-A3ZF-01A	1.41393418542993	Tumor	BLCA
TCGA-K4-A3WV-11A	0.537938740686406	Normal	BLCA
TCGA-YC-A89H-01A	1.35815491879063	Tumor	BLCA
TCGA-CF-A9FM-01A	0.843660660632732	Tumor	BLCA
TCGA-DK-A1AD-01A	1.35450884702718	Tumor	BLCA
TCGA-G2-A2EK-01A	1.04079273294324	Tumor	BLCA
TCGA-E5-A2PC-01A	1.38468753635786	Tumor	BLCA
TCGA-C4-A0F1-01A	1.38943019013355	Tumor	BLCA
TCGA-FD-A43N-01A	1.23796777235996	Tumor	BLCA
TCGA-BL-A13J-01A	1.3630581625909	Tumor	BLCA
TCGA-FD-A3SO-01A	1.46338086421138	Tumor	BLCA
TCGA-XF-A8HD-01A	1.38401141651398	Tumor	BLCA
TCGA-BT-A20X-01A	1.35525568246625	Tumor	BLCA
TCGA-ZF-AA52-01A	1.20615578461065	Tumor	BLCA
TCGA-DK-AA76-01A	1.37962907565348	Tumor	BLCA
TCGA-GV-A3JW-01A	1.34534890515266	Tumor	BLCA
TCGA-FD-A3N6-01A	1.39446337403127	Tumor	BLCA
TCGA-BT-A2LA-11A	0.974482301468895	Normal	BLCA
TCGA-CU-A5W6-01A	1.33223160248879	Tumor	BLCA
TCGA-DK-A2I4-01A	1.3583048267427	Tumor	BLCA
TCGA-DK-AA6M-01A	1.3733822731716	Tumor	BLCA
TCGA-4Z-AA7Y-01A	1.38692436323666	Tumor	BLCA
TCGA-DK-A3WY-01A	1.43475314330469	Tumor	BLCA
TCGA-E7-A3X6-01A	1.35272786314891	Tumor	BLCA
TCGA-K4-A3WV-01A	1.3899856045563	Tumor	BLCA
TCGA-DK-A3IQ-01A	1.09035020198528	Tumor	BLCA
TCGA-ZF-AA56-01A	1.37097691734664	Tumor	BLCA
TCGA-CU-A3QU-01A	1.39513625369967	Tumor	BLCA
TCGA-FD-A6TI-01A	0.999524127243097	Tumor	BLCA
TCGA-XF-A9T3-01A	1.36136297449842	Tumor	BLCA
TCGA-FD-A3B3-01A	1.45985437890937	Tumor	BLCA
TCGA-BT-A20U-11A	1.22598916438609	Normal	BLCA
TCGA-YF-AA3L-01A	1.16740420538608	Tumor	BLCA
TCGA-K4-A54R-11A	0.520238046869862	Normal	BLCA
TCGA-SY-A9G0-01A	1.04191131611695	Tumor	BLCA
TCGA-ZF-A9R2-01A	1.31803185856052	Tumor	BLCA
TCGA-GU-AATQ-01A	1.42765699369381	Tumor	BLCA
TCGA-FD-A5C1-01A	1.38517158185245	Tumor	BLCA
TCGA-DK-A2I1-01A	1.28044453006366	Tumor	BLCA
TCGA-CF-A5U8-01A	0.986321216594335	Tumor	BLCA
TCGA-UY-A9PB-01A	1.34989988227021	Tumor	BLCA
TCGA-DK-A3X1-01A	1.3928949598981	Tumor	BLCA
TCGA-DK-A1AC-01A	1.45988403898902	Tumor	BLCA
TCGA-FD-A62N-01A	1.33645421933769	Tumor	BLCA
TCGA-DK-AA75-01A	1.42535422860183	Tumor	BLCA
TCGA-XF-A9SL-01A	1.09354094079954	Tumor	BLCA
TCGA-XF-A9T4-01A	1.33503069283252	Tumor	BLCA
TCGA-XF-AAN2-01A	1.42361427907511	Tumor	BLCA
TCGA-BT-A2LD-01A	1.42365324288376	Tumor	BLCA
TCGA-BT-A20N-11A	0.740810558006421	Normal	BLCA
TCGA-ZF-A9R1-01A	1.36105492283444	Tumor	BLCA
TCGA-ZF-A9R9-01A	1.01959387730922	Tumor	BLCA
TCGA-DK-A6AV-01A	1.41405260385293	Tumor	BLCA
TCGA-XF-AAMY-01A	1.25248284559723	Tumor	BLCA
TCGA-GU-A763-01A	1.23476651642068	Tumor	BLCA
TCGA-FD-A3B7-01A	1.40809302771162	Tumor	BLCA
TCGA-FD-A3NA-01A	1.43339778341117	Tumor	BLCA
TCGA-CF-A47T-01A	1.33183293880956	Tumor	BLCA
TCGA-CU-A0YN-11A	1.36529001605828	Normal	BLCA
TCGA-BT-A0S7-01A	1.43272674416819	Tumor	BLCA
TCGA-GC-A3BM-01A	1.25906447274866	Tumor	BLCA
TCGA-GD-A3OP-01A	1.06016029249909	Tumor	BLCA
TCGA-SY-A9G5-01A	1.33529087167595	Tumor	BLCA
TCGA-KQ-A41S-01A	1.35163264829617	Tumor	BLCA
TCGA-4Z-AA7M-01A	1.43872703922126	Tumor	BLCA
TCGA-FD-A3SJ-01A	1.39630559439403	Tumor	BLCA
TCGA-E7-A677-01A	1.25221687627167	Tumor	BLCA
TCGA-UY-A8OD-01A	1.22580046736379	Tumor	BLCA
TCGA-DK-AA6L-01A	1.27779029947329	Tumor	BLCA
TCGA-GD-A2C5-01A	1.30642685527634	Tumor	BLCA
TCGA-K4-A4AC-01A	1.45617974742499	Tumor	BLCA
TCGA-FD-A62O-01A	1.24577946854483	Tumor	BLCA
TCGA-BT-A2LB-01A	1.31883124181784	Tumor	BLCA
TCGA-FD-A3N5-01A	1.46933586606424	Tumor	BLCA
TCGA-G2-A3VY-01A	1.37506457768218	Tumor	BLCA
TCGA-DK-A1AA-01A	1.12580657188674	Tumor	BLCA
TCGA-XF-A9SY-01A	1.46291085317421	Tumor	BLCA
TCGA-DK-AA6Q-01A	1.37628117391196	Tumor	BLCA
TCGA-G2-A2EL-01A	1.51165024649414	Tumor	BLCA
TCGA-E7-A6ME-01A	1.39041427056869	Tumor	BLCA
TCGA-HQ-A2OF-01A	1.41640964196658	Tumor	BLCA
TCGA-FD-A6TF-01A	1.34605568466552	Tumor	BLCA
TCGA-FD-A3SP-01A	1.32841337326101	Tumor	BLCA
TCGA-BT-A20P-01A	1.34088964881895	Tumor	BLCA
TCGA-GV-A40G-01A	1.38872571034641	Tumor	BLCA
TCGA-CF-A47S-01A	0.915917003372988	Tumor	BLCA
TCGA-XF-A9T2-01A	1.3913107716494	Tumor	BLCA
TCGA-CF-A9FH-01A	1.29544596675189	Tumor	BLCA
TCGA-ZF-AA4X-01A	1.36318235503741	Tumor	BLCA
TCGA-XF-AAMQ-01A	1.35499690759839	Tumor	BLCA
TCGA-CF-A3MH-01A	1.24695287426725	Tumor	BLCA
TCGA-DK-AA6W-01A	1.48541590506273	Tumor	BLCA
TCGA-KQ-A41O-01A	1.35148908664793	Tumor	BLCA
TCGA-FJ-A3Z7-01A	1.06298006479773	Tumor	BLCA
TCGA-S5-AA26-01A	1.34420006481684	Tumor	BLCA
TCGA-FD-A3B4-01A	1.35760731141326	Tumor	BLCA
TCGA-GC-A3OO-01A	1.34265408920553	Tumor	BLCA
TCGA-XF-A9SP-01A	1.21139269302472	Tumor	BLCA
TCGA-FD-A3SL-01A	1.23302199279526	Tumor	BLCA
TCGA-FD-A6TB-01A	1.32796980256178	Tumor	BLCA
TCGA-FD-A6TA-01A	1.27656523507587	Tumor	BLCA
TCGA-XF-A8HB-01A	1.42902937132429	Tumor	BLCA
TCGA-UY-A8OB-01A	1.46690320808189	Tumor	BLCA
TCGA-GU-A767-01A	1.30705036482081	Tumor	BLCA
TCGA-FD-A43U-01A	1.18252519366972	Tumor	BLCA
TCGA-DK-AA6T-01A	1.47290876393056	Tumor	BLCA
TCGA-5N-A9KI-01A	1.25194311138008	Tumor	BLCA
TCGA-XF-A8HF-01A	1.32583275248689	Tumor	BLCA
TCGA-UY-A78L-01A	1.46079549619944	Tumor	BLCA
TCGA-FD-A5C0-01A	1.37518716676577	Tumor	BLCA
TCGA-UY-A9PE-01A	1.36178141513172	Tumor	BLCA
TCGA-K4-A6FZ-01A	1.30085939135562	Tumor	BLCA
TCGA-DK-A3IK-01A	1.09316552665645	Tumor	BLCA
TCGA-LC-A66R-01A	1.45371020046514	Tumor	BLCA
TCGA-GU-A762-01A	1.4436386418475	Tumor	BLCA
TCGA-BT-A2LB-11A	1.15236366628505	Normal	BLCA
TCGA-4Z-AA7O-01A	1.37380170191169	Tumor	BLCA
TCGA-DK-A6B5-01A	1.31131546737444	Tumor	BLCA
TCGA-C4-A0F0-01A	1.49003071145357	Tumor	BLCA
TCGA-UY-A78N-01A	1.47457480508745	Tumor	BLCA
TCGA-G2-AA3F-01A	1.32642123691511	Tumor	BLCA
TCGA-ZF-AA53-01A	1.37889799465592	Tumor	BLCA
TCGA-LT-A8JT-01A	1.09489853205397	Tumor	BLCA
TCGA-XF-A8HI-01A	1.1955703953069	Tumor	BLCA
TCGA-FJ-A3ZE-01A	1.35549634516881	Tumor	BLCA
TCGA-FD-A3SM-01A	1.26034741073104	Tumor	BLCA
TCGA-DK-AA6X-01A	1.30643354492356	Tumor	BLCA
TCGA-XF-A9SJ-01A	1.35029707296155	Tumor	BLCA
TCGA-CF-A7I0-01A	1.17346002711791	Tumor	BLCA
TCGA-GD-A3OQ-01A	1.43007316772032	Tumor	BLCA
TCGA-CU-A0YO-01A	1.14599142609215	Tumor	BLCA
TCGA-DK-AA71-01A	1.32842990602992	Tumor	BLCA
TCGA-CF-A9FL-01A	1.26144748735813	Tumor	BLCA
TCGA-ZF-AA5N-01A	1.33516866160953	Tumor	BLCA
TCGA-UY-A9PF-01A	1.15506433399863	Tumor	BLCA
TCGA-UY-A78P-01A	1.40489050387352	Tumor	BLCA
TCGA-CF-A1HR-01A	1.23443347229174	Tumor	BLCA
TCGA-DK-A3IN-01A	1.39103060094168	Tumor	BLCA
TCGA-UY-A9PH-01A	1.35513480867147	Tumor	BLCA
TCGA-GD-A76B-01A	1.24420868442461	Tumor	BLCA
TCGA-ZF-AA58-01A	1.42198517615516	Tumor	BLCA
TCGA-ZF-AA4V-01A	1.42779197652798	Tumor	BLCA
TCGA-DK-AA6R-01A	1.4708687033061	Tumor	BLCA
TCGA-FT-A61P-01A	1.38553902455069	Tumor	BLCA
TCGA-2F-A9KQ-01A	1.30099709045655	Tumor	BLCA
TCGA-K4-A54R-01A	1.38025963340601	Tumor	BLCA
TCGA-FD-A62S-01A	1.39991979404288	Tumor	BLCA
TCGA-ZF-A9R3-01A	1.15159807012976	Tumor	BLCA
TCGA-BT-A42F-01A	1.36992254395712	Tumor	BLCA
TCGA-K4-A83P-01A	1.16582567318725	Tumor	BLCA
TCGA-K4-A5RJ-01A	1.42271121987081	Tumor	BLCA
TCGA-XF-A9SX-01A	1.27643714236893	Tumor	BLCA
TCGA-KQ-A41N-01A	1.27221815770186	Tumor	BLCA
TCGA-DK-A1AE-01A	1.4327529771591	Tumor	BLCA
TCGA-DK-A3WX-01A	1.44898047481031	Tumor	BLCA
TCGA-DK-A3WW-01A	1.39054200095005	Tumor	BLCA
TCGA-XF-A9SK-01A	1.06357022832404	Tumor	BLCA
TCGA-KQ-A41R-01A	1.25369919247567	Tumor	BLCA
TCGA-CF-A3MG-01A	1.39699286450422	Tumor	BLCA
TCGA-CU-A0YR-01A	1.4523565006771	Tumor	BLCA
TCGA-UY-A78M-01A	1.34497248486157	Tumor	BLCA
TCGA-CF-A5UA-01A	1.29975596416771	Tumor	BLCA
TCGA-ZF-A9RN-01A	1.50923459027871	Tumor	BLCA
TCGA-4Z-AA81-01A	1.42661619810187	Tumor	BLCA
TCGA-E7-A8O8-01A	1.31384767826296	Tumor	BLCA
TCGA-BL-A0C8-01B	1.10929691042443	Tumor	BLCA
TCGA-GC-A3RB-01A	1.49026315317337	Tumor	BLCA
TCGA-BT-A20O-01A	1.42298101803228	Tumor	BLCA
TCGA-G2-A2ES-01A	1.42903449732703	Tumor	BLCA
TCGA-DK-AA6P-01A	1.30843130789053	Tumor	BLCA
TCGA-FD-A43P-01A	1.44947596725426	Tumor	BLCA
TCGA-2F-A9KT-01A	1.40298887360281	Tumor	BLCA
TCGA-CF-A9FF-01A	1.29275998492748	Tumor	BLCA
TCGA-UY-A9PA-01A	1.2033710641798	Tumor	BLCA
TCGA-E7-A7DU-01A	1.2233304625305	Tumor	BLCA
TCGA-2F-A9KW-01A	1.42296871873127	Tumor	BLCA
TCGA-4Z-AA87-01A	1.46658099878352	Tumor	BLCA
TCGA-GU-A42Q-01A	1.47441464219131	Tumor	BLCA
TCGA-E7-A97P-01A	1.39013362263005	Tumor	BLCA
TCGA-XF-AAMG-01A	1.49572129100719	Tumor	BLCA
TCGA-BT-A3PH-01A	1.43949092663263	Tumor	BLCA
TCGA-ZF-AA4R-01A	1.37881520633128	Tumor	BLCA
TCGA-ZF-AA5P-01A	1.1896267133357	Tumor	BLCA
TCGA-DK-A3X2-01A	1.50860337417385	Tumor	BLCA
TCGA-YC-A8S6-01A	1.19242156564711	Tumor	BLCA
TCGA-K4-A4AB-01B	0.934980087614305	Tumor	BLCA
TCGA-GC-A3RC-01A	1.42067110103608	Tumor	BLCA
TCGA-BL-A0C8-01A	1.32786489420916	Tumor	BLCA
TCGA-GU-AATP-01A	1.32282524603498	Tumor	BLCA
TCGA-CF-A1HS-01A	1.46654516507364	Tumor	BLCA
TCGA-ZF-AA4U-01A	1.26092265590122	Tumor	BLCA
TCGA-GV-A3QF-01A	1.38822922505822	Tumor	BLCA
TCGA-GC-A4ZW-01A	1.40883636231223	Tumor	BLCA
TCGA-ZF-A9RD-01A	1.41104036338465	Tumor	BLCA
TCGA-GU-A766-01A	1.39439069452542	Tumor	BLCA
TCGA-G2-A2EF-01A	1.42167200929012	Tumor	BLCA
TCGA-FD-A5BY-01A	1.40523942013304	Tumor	BLCA
TCGA-CF-A8HX-01A	1.25805641711488	Tumor	BLCA
TCGA-GV-A6ZA-01A	1.42064918153705	Tumor	BLCA
TCGA-DK-A1A5-01A	1.4115916188991	Tumor	BLCA
TCGA-4Z-AA7N-01A	1.05737196701458	Tumor	BLCA
TCGA-GC-A3RD-01A	1.32005258213253	Tumor	BLCA
TCGA-G2-A3IE-01A	1.16312556838859	Tumor	BLCA
TCGA-FD-A5BZ-01A	1.23715841402799	Tumor	BLCA
TCGA-BT-A3PJ-01A	1.45602514059747	Tumor	BLCA
TCGA-CU-A72E-01A	1.307038122168	Tumor	BLCA
TCGA-ZF-A9RM-01A	1.40558187194388	Tumor	BLCA
TCGA-FD-A6TH-01A	1.44656944955218	Tumor	BLCA
TCGA-GD-A3OS-01A	1.39950257927483	Tumor	BLCA
TCGA-DK-A3IS-01A	1.43557994557248	Tumor	BLCA
TCGA-K4-A3WS-01A	1.26458701654534	Tumor	BLCA
TCGA-GD-A2C5-11A	1.13421939810596	Normal	BLCA
TCGA-4Z-AA7R-01A	1.45604420512803	Tumor	BLCA
TCGA-DK-A6B1-01A	1.28137648055157	Tumor	BLCA
TCGA-GV-A3QI-01A	1.47010759321714	Tumor	BLCA
TCGA-DK-A6AW-01A	1.20823615492461	Tumor	BLCA
TCGA-BT-A20W-01A	1.40897240628659	Tumor	BLCA
TCGA-DK-A3IU-01A	1.29200005202425	Tumor	BLCA
TCGA-K4-A5RI-11A	0.946238699341652	Normal	BLCA
TCGA-GC-A3YS-01A	1.4265138560274	Tumor	BLCA
TCGA-4Z-AA7Q-01A	1.34856315332502	Tumor	BLCA
TCGA-LT-A5Z6-01A	1.40632309454849	Tumor	BLCA
TCGA-GC-A3I6-01A	1.46141883590721	Tumor	BLCA
TCGA-E7-A5KF-01A	1.22952202895743	Tumor	BLCA
TCGA-DK-A3IM-01A	1.47998977068317	Tumor	BLCA
TCGA-CF-A47X-01A	0.924584407362132	Tumor	BLCA
TCGA-BT-A2LA-01A	1.43577698646722	Tumor	BLCA
TCGA-GV-A3QK-01B	1.26552178640064	Tumor	BLCA
TCGA-FD-A6TD-01A	1.37645861044354	Tumor	BLCA
TCGA-XF-AAMX-01A	1.40366993188351	Tumor	BLCA
TCGA-ZF-A9R5-01A	0.937644256042809	Tumor	BLCA
TCGA-XF-A8HC-01A	1.35704344566038	Tumor	BLCA
TCGA-ZF-A9RF-01A	1.47511260472444	Tumor	BLCA
TCGA-H4-A2HO-01A	1.02606770909006	Tumor	BLCA
TCGA-BT-A42E-01A	1.42614712980363	Tumor	BLCA
TCGA-FD-A5BU-01A	1.32648080514163	Tumor	BLCA
TCGA-XF-A9T6-01A	1.42598073707353	Tumor	BLCA
TCGA-ZF-AA4T-01A	1.4381505122639	Tumor	BLCA
TCGA-FD-A3B6-01A	1.46117733791324	Tumor	BLCA
TCGA-4Z-AA80-01A	1.46432558048667	Tumor	BLCA
TCGA-GC-A6I3-11A	1.24257021870612	Normal	BLCA
TCGA-XF-A9SW-01A	1.18199545916171	Tumor	BLCA
TCGA-E7-A5KE-01A	1.45954850930397	Tumor	BLCA
TCGA-DK-AA6S-01A	1.22330822115532	Tumor	BLCA
TCGA-FD-A5BR-01A	1.18755602257535	Tumor	BLCA
TCGA-FD-A6TC-01A	1.35343605352654	Tumor	BLCA
TCGA-XF-AAN1-01A	1.29522791547333	Tumor	BLCA
TCGA-DK-A3IV-01A	1.36318785930909	Tumor	BLCA
TCGA-PQ-A6FN-01A	1.37117385705967	Tumor	BLCA
TCGA-K4-A5RI-01A	1.40670782180432	Tumor	BLCA
TCGA-ZF-A9R7-01A	1.14915268504923	Tumor	BLCA
TCGA-XF-A9SM-01A	1.44331802094748	Tumor	BLCA
TCGA-BL-A13J-11A	0.54409388136347	Normal	BLCA
TCGA-FD-A6TE-01A	1.41979079442743	Tumor	BLCA
TCGA-XF-AAME-01A	1.23769620852542	Tumor	BLCA
TCGA-BT-A42C-01A	1.3591157479918	Tumor	BLCA
TCGA-CF-A47Y-01A	0.954329565365383	Tumor	BLCA
TCGA-E7-A519-01A	0.960425317109296	Tumor	BLCA
TCGA-FD-A43Y-01A	1.31992222442965	Tumor	BLCA
TCGA-BL-A5ZZ-01A	1.34534339652513	Tumor	BLCA
TCGA-CF-A3MF-01A	1.14844292491743	Tumor	BLCA
TCGA-FD-A3B8-01A	1.34167317334195	Tumor	BLCA
TCGA-BL-A13I-01B	1.35054068749615	Tumor	BLCA
TCGA-DK-A1A7-01A	1.30657486966758	Tumor	BLCA
TCGA-DK-A1A6-01A	1.46594580416729	Tumor	BLCA
TCGA-DK-A6B2-01A	1.31101866972448	Tumor	BLCA
TCGA-DK-AA74-01A	1.3017735557822	Tumor	BLCA
TCGA-ZF-AA4N-01A	1.42644349531891	Tumor	BLCA
TCGA-BT-A0YX-01A	1.38346245721229	Tumor	BLCA
TCGA-R3-A69X-01A	1.33420636640611	Tumor	BLCA
TCGA-XF-AAMW-01A	1.37027979954471	Tumor	BLCA
TCGA-C4-A0EZ-01A	1.50679651634029	Tumor	BLCA
TCGA-E7-A678-01A	0.897830102820458	Tumor	BLCA
TCGA-G2-A3IB-01A	1.42543327092186	Tumor	BLCA
TCGA-BL-A13J-01B	1.18149019736227	Tumor	BLCA
TCGA-DK-A3IT-01A	1.46326864271589	Tumor	BLCA
TCGA-MV-A51V-01A	1.2936174294116	Tumor	BLCA
TCGA-UY-A78O-01A	1.24800226730306	Tumor	BLCA
TCGA-FD-A6TK-01A	1.40889681925075	Tumor	BLCA
TCGA-4Z-AA83-01A	1.0548482579247	Tumor	BLCA
TCGA-DK-A2I6-01A	1.47347782122197	Tumor	BLCA
TCGA-XF-AAN4-01A	1.1242120683492	Tumor	BLCA
TCGA-GD-A3OP-11A	0.814563877794734	Normal	BLCA
TCGA-BT-A20R-11A	0.68349408030225	Normal	BLCA
TCGA-CF-A27C-01A	1.14740499224199	Tumor	BLCA
TCGA-5N-A9KM-01A	1.05238566766994	Tumor	BLCA
TCGA-BT-A20U-01A	1.41467993425776	Tumor	BLCA
TCGA-YC-A9TC-01A	1.39380557161273	Tumor	BLCA
TCGA-E7-A6MD-01A	1.21936290371706	Tumor	BLCA
TCGA-K4-A5RH-01A	1.40080020545044	Tumor	BLCA
TCGA-XF-AAMH-01A	1.28034141654403	Tumor	BLCA
TCGA-DK-A1AB-01A	1.26486641783984	Tumor	BLCA
TCGA-E5-A4TZ-01A	1.45310855787849	Tumor	BLCA
TCGA-FD-A43X-01A	1.12173361462243	Tumor	BLCA
TCGA-XF-A9SU-01A	1.31891977196624	Tumor	BLCA
TCGA-BT-A20N-01A	1.44288584899287	Tumor	BLCA
TCGA-BT-A20J-01A	1.42401791442746	Tumor	BLCA
TCGA-E7-A4IJ-01A	1.37455926187408	Tumor	BLCA
TCGA-CF-A47W-01A	1.18243446127102	Tumor	BLCA
TCGA-XF-A9SV-01A	1.29009737925	Tumor	BLCA
TCGA-K4-AAQO-01A	1.28016409731954	Tumor	BLCA
TCGA-CU-A3YL-01A	1.21474977733293	Tumor	BLCA
TCGA-DK-A2I2-01A	1.34291919783121	Tumor	BLCA
TCGA-4Z-AA84-01A	1.41112042704698	Tumor	BLCA
TCGA-DK-A1AF-01A	1.27202573362837	Tumor	BLCA
TCGA-E5-A4U1-01A	1.30651932917074	Tumor	BLCA
TCGA-BT-A20Q-01A	1.11914201451458	Tumor	BLCA
TCGA-ZF-A9R4-01A	1.27886550166699	Tumor	BLCA
TCGA-KQ-A41Q-01A	1.43638647945125	Tumor	BLCA
TCGA-E7-A8O7-01A	1.00519808991742	Tumor	BLCA
TCGA-ZF-AA4W-01A	1.40959638479425	Tumor	BLCA
TCGA-XF-AAN7-01A	1.50073432565982	Tumor	BLCA
TCGA-XF-A8HH-01A	1.22190505536523	Tumor	BLCA
TCGA-FD-A5BX-01A	1.21906452508788	Tumor	BLCA
TCGA-ZF-A9RE-01A	1.40306544238682	Tumor	BLCA
TCGA-FT-A3EE-01A	1.2271298045912	Tumor	BLCA
TCGA-XF-A9T5-01A	1.42955754969322	Tumor	BLCA
TCGA-XF-AAML-01A	1.43546192846444	Tumor	BLCA
TCGA-BT-A3PK-01A	1.40073995025448	Tumor	BLCA
TCGA-CF-A3MI-01A	1.22100631898573	Tumor	BLCA
TCGA-E7-A541-01A	1.41245212940484	Tumor	BLCA
TCGA-ZF-AA54-01A	1.45918553443025	Tumor	BLCA
TCGA-CU-A0YR-11A	0.843497875387694	Normal	BLCA
TCGA-XF-AAMZ-01A	1.46930407843311	Tumor	BLCA
TCGA-CF-A8HY-01A	1.22872138942713	Tumor	BLCA
TCGA-GV-A3QG-01A	1.35328747494283	Tumor	BLCA
TCGA-DK-A6B6-01A	1.17898065473325	Tumor	BLCA
TCGA-DK-A6B0-01A	1.03752717504932	Tumor	BLCA
TCGA-E7-A97Q-01A	1.25587888909902	Tumor	BLCA
TCGA-2F-A9KP-01A	1.40825332108109	Tumor	BLCA
TCGA-FD-A62P-01A	1.39053579145032	Tumor	BLCA
TCGA-XF-A8HG-01A	1.25070653760328	Tumor	BLCA
TCGA-4Z-AA86-01A	1.41559779557329	Tumor	BLCA
TCGA-GD-A6C6-01A	1.3632850661495	Tumor	BLCA
TCGA-G2-A2EJ-01A	1.42750874076503	Tumor	BLCA
TCGA-UY-A9PD-01A	1.36551109647335	Tumor	BLCA
TCGA-S5-A6DX-01A	1.25106349367123	Tumor	BLCA
TCGA-FD-A3SQ-01A	0.967599738212132	Tumor	BLCA
TCGA-DK-AA77-01A	1.34457701366406	Tumor	BLCA
TCGA-BL-A13I-01A	1.39446572383274	Tumor	BLCA
TCGA-K4-A6MB-01A	1.40220284346246	Tumor	BLCA
TCGA-ZF-AA51-01A	1.33778452842019	Tumor	BLCA
TCGA-E7-A7PW-01A	1.37950440348365	Tumor	BLCA
TCGA-E7-A85H-01A	1.42546073568377	Tumor	BLCA
TCGA-GC-A3WC-11A	0.810724489022223	Normal	BLCA
TCGA-XF-AAMR-01A	1.15757580883327	Tumor	BLCA
TCGA-FD-A6TG-01A	1.31149970284426	Tumor	BLCA
TCGA-2F-A9KO-01A	1.2884268546332	Tumor	BLCA
TCGA-HQ-A5ND-01A	1.51069394434037	Tumor	BLCA
TCGA-G2-AA3B-01A	1.35864323365232	Tumor	BLCA
TCGA-PQ-A6FI-01A	1.51557174067526	Tumor	BLCA
TCGA-C4-A0F7-01A	1.46435338060736	Tumor	BLCA
TCGA-FD-A5BS-01A	1.22569048643742	Tumor	BLCA
TCGA-GV-A3JX-01A	1.40716025030242	Tumor	BLCA
TCGA-XF-AAMT-01A	1.28798476370547	Tumor	BLCA
TCGA-XF-A9T8-01A	1.411756950847	Tumor	BLCA
TCGA-BT-A20W-11A	1.27114218631947	Normal	BLCA
TCGA-4Z-AA7S-01A	1.36149737693282	Tumor	BLCA
TCGA-XF-A9SH-01A	1.04597515723158	Tumor	BLCA
TCGA-DK-A1AG-01A	1.1506750673254	Tumor	BLCA
TCGA-GD-A3OQ-11A	0.7405864300648	Normal	BLCA
TCGA-2F-A9KR-01A	1.24199311441731	Tumor	BLCA
TCGA-DK-AA6U-01A	1.45727228458482	Tumor	BLCA
TCGA-C4-A0F6-01A	1.35694551115606	Tumor	BLCA
TCGA-K4-A3WU-01B	1.09659269593918	Tumor	BLCA
TCGA-CU-A0YN-01A	1.43264024488061	Tumor	BLCA
TCGA-FJ-A871-01A	1.40580223316566	Tumor	BLCA
TCGA-G2-A2EC-01A	0.957054364912261	Tumor	BLCA
TCGA-FD-A5BV-01A	1.37565530033691	Tumor	BLCA
TCGA-E7-A7XN-01A	1.39848408523842	Tumor	BLCA
TCGA-GU-A764-01A	1.35722719323551	Tumor	BLCA
TCGA-XF-AAN8-01A	0.817907334249936	Tumor	BLCA
TCGA-XF-A9SZ-01A	1.30187782851506	Tumor	BLCA
TCGA-GU-AATO-01A	1.26230613129289	Tumor	BLCA
TCGA-ZF-A9RC-01A	1.33730248486078	Tumor	BLCA
TCGA-ZF-A9R0-01A	1.22379109615945	Tumor	BLCA
TCGA-KQ-A41P-01A	1.26842173159238	Tumor	BLCA
TCGA-4Z-AA7W-01A	1.38120960021715	Tumor	BLCA
TCGA-HQ-A5NE-01A	1.38935097066492	Tumor	BLCA
TCGA-CU-A3KJ-01A	1.43111878968269	Tumor	BLCA
TCGA-UY-A8OC-01A	1.3376301396657	Tumor	BLCA
TCGA-E7-A3Y1-01A	1.0630921996294	Tumor	BLCA
TCGA-XF-AAN5-01A	1.4093840380526	Tumor	BLCA
TCGA-G2-AA3D-01A	1.37124838156899	Tumor	BLCA
TCGA-GU-A42R-01A	1.27574406796701	Tumor	BLCA
TCGA-XF-A9SI-01A	1.33741136933531	Tumor	BLCA
TCGA-GV-A3JZ-01A	1.47966157897299	Tumor	BLCA
TCGA-E9-A1NI-01A	1.2667558114807	Tumor	BRCA
TCGA-A1-A0SP-01A	1.39682193582162	Tumor	BRCA
TCGA-BH-A1EU-11A	0.581644947599924	Normal	BRCA
TCGA-A8-A06X-01A	1.34419357080921	Tumor	BRCA
TCGA-E2-A14T-01A	1.22680687810481	Tumor	BRCA
TCGA-AC-A8OS-01A	0.919515091059525	Tumor	BRCA
TCGA-A8-A09K-01A	1.17602596795513	Tumor	BRCA
TCGA-OL-A5RY-01A	1.20566774640018	Tumor	BRCA
TCGA-BH-A0DG-01A	1.18649366855401	Tumor	BRCA
TCGA-B6-A0I9-01A	1.31282806259199	Tumor	BRCA
TCGA-A2-A0CP-01A	0.814060838220718	Tumor	BRCA
TCGA-A8-A07S-01A	1.24631897686388	Tumor	BRCA
TCGA-AO-A12H-01A	1.06520990198033	Tumor	BRCA
TCGA-BH-A203-11A	0.749385727469777	Normal	BRCA
TCGA-AR-A1AU-01A	1.1710901552134	Tumor	BRCA
TCGA-D8-A1X9-01A	1.22400881459817	Tumor	BRCA
TCGA-E9-A1RH-11A	0.686238447783249	Normal	BRCA
TCGA-A8-A07R-01A	1.43364275856492	Tumor	BRCA
TCGA-AO-A12C-01A	0.993302959787897	Tumor	BRCA
TCGA-V7-A7HQ-01A	0.962083293835704	Tumor	BRCA
TCGA-A2-A1FZ-01A	1.06787293841296	Tumor	BRCA
TCGA-AR-A251-01A	1.4226546477765	Tumor	BRCA
TCGA-BH-A18J-11A	0.764800438173267	Normal	BRCA
TCGA-EW-A1PF-01A	1.08000995584678	Tumor	BRCA
TCGA-BH-A18T-01A	1.48811848669856	Tumor	BRCA
TCGA-AR-A24S-01A	1.29473906164807	Tumor	BRCA
TCGA-AN-A041-01A	1.16716737429627	Tumor	BRCA
TCGA-BH-A0E0-11A	0.827606740878016	Normal	BRCA
TCGA-E2-A1LL-01A	1.41575136212648	Tumor	BRCA
TCGA-E2-A1IJ-01A	0.97785466938208	Tumor	BRCA
TCGA-AR-A24O-01A	1.15960498199318	Tumor	BRCA
TCGA-XX-A899-01A	1.05229592065401	Tumor	BRCA
TCGA-D8-A1XK-01A	1.49896236808562	Tumor	BRCA
TCGA-AC-A5XS-01A	1.15430249744322	Tumor	BRCA
TCGA-BH-A18L-01A	1.36420655425187	Tumor	BRCA
TCGA-OL-A66J-01A	0.967828431439183	Tumor	BRCA
TCGA-PE-A5DD-01A	1.13027590910264	Tumor	BRCA
TCGA-AN-A04D-01A	1.46150588461973	Tumor	BRCA
TCGA-4H-AAAK-01A	1.12435486250383	Tumor	BRCA
TCGA-E9-A5FL-01A	1.24528545979864	Tumor	BRCA
TCGA-E9-A24A-01A	1.08527551048578	Tumor	BRCA
TCGA-BH-A1FM-01A	1.34652003766173	Tumor	BRCA
TCGA-A8-A07C-01A	1.47041202177779	Tumor	BRCA
TCGA-AR-A24Q-01A	1.37250856209041	Tumor	BRCA
TCGA-AR-A2LE-01A	1.01584379351544	Tumor	BRCA
TCGA-AR-A0U4-01A	1.36268564198537	Tumor	BRCA
TCGA-GM-A2DN-01A	1.16772393164851	Tumor	BRCA
TCGA-A7-A13D-01A	1.38470935910754	Tumor	BRCA
TCGA-D8-A1JG-01B	1.34488988562649	Tumor	BRCA
TCGA-E2-A570-01A	1.12749470620244	Tumor	BRCA
TCGA-A2-A04Q-01A	1.29245774466434	Tumor	BRCA
TCGA-A7-A6VV-01A	1.35958817082219	Tumor	BRCA
TCGA-E2-A1IG-01A	1.13397086334004	Tumor	BRCA
TCGA-E9-A1N6-01A	1.33951828649617	Tumor	BRCA
TCGA-E9-A1NC-01A	1.24440112814003	Tumor	BRCA
TCGA-A7-A3IZ-01A	1.24409146086361	Tumor	BRCA
TCGA-BH-A18U-11A	0.924544917433816	Normal	BRCA
TCGA-AN-A0AK-01A	1.42866780655462	Tumor	BRCA
TCGA-D8-A1JM-01A	1.44132893046034	Tumor	BRCA
TCGA-OL-A5S0-01A	1.3127015395671	Tumor	BRCA
TCGA-A8-A06Z-01A	1.25269880524621	Tumor	BRCA
TCGA-AQ-A54O-01A	1.04737808704944	Tumor	BRCA
TCGA-E2-A15S-01A	1.39558066144467	Tumor	BRCA
TCGA-BH-A1ET-11B	0.536935440160563	Normal	BRCA
TCGA-BH-A18R-11A	0.634832663446888	Normal	BRCA
TCGA-EW-A423-01A	1.09562770664042	Tumor	BRCA
TCGA-C8-A273-01A	1.26392522376012	Tumor	BRCA
TCGA-OL-A5RV-01A	0.934504931197736	Tumor	BRCA
TCGA-AC-A2FM-01A	1.19221162208881	Tumor	BRCA
TCGA-AO-A0JM-01A	1.36833713184895	Tumor	BRCA
TCGA-BH-A0DP-01A	1.02522686135017	Tumor	BRCA
TCGA-A2-A25E-01A	1.35205504128508	Tumor	BRCA
TCGA-B6-A2IU-01A	1.18009997500905	Tumor	BRCA
TCGA-BH-A18P-01A	1.30610571232171	Tumor	BRCA
TCGA-E9-A22B-01A	1.1662714825128	Tumor	BRCA
TCGA-A2-A0SW-01A	1.32614782165682	Tumor	BRCA
TCGA-E2-A107-01A	1.33879450625858	Tumor	BRCA
TCGA-E2-A1B6-01A	1.31915665990349	Tumor	BRCA
TCGA-D8-A1XW-01A	1.109719992799	Tumor	BRCA
TCGA-A7-A0DC-01A	0.91039162038182	Tumor	BRCA
TCGA-EW-A6SD-01A	1.23919748748227	Tumor	BRCA
TCGA-AO-A0J3-01A	1.26341232372916	Tumor	BRCA
TCGA-A7-A0DC-11A	0.779437377749649	Normal	BRCA
TCGA-AN-A03X-01A	1.09656057889818	Tumor	BRCA
TCGA-BH-A1FM-11B	0.701954144227596	Normal	BRCA
TCGA-A8-A099-01A	1.06132854942352	Tumor	BRCA
TCGA-E2-A14Z-01A	1.22816629750471	Tumor	BRCA
TCGA-AR-A5QP-01A	1.1137215994485	Tumor	BRCA
TCGA-AC-A62X-01A	1.33164242589469	Tumor	BRCA
TCGA-BH-A42V-01A	0.896666718780959	Tumor	BRCA
TCGA-B6-A0RS-01A	1.30249270191666	Tumor	BRCA
TCGA-D8-A1JL-01A	1.33042635567537	Tumor	BRCA
TCGA-BH-A0DZ-01A	1.32874829593534	Tumor	BRCA
TCGA-A8-A06Y-01A	1.01767025747845	Tumor	BRCA
TCGA-B6-A1KC-01B	1.20164077632143	Tumor	BRCA
TCGA-C8-A135-01A	1.31006865549023	Tumor	BRCA
TCGA-5L-AAT1-01A	0.900144915543178	Tumor	BRCA
TCGA-AR-A24R-01A	1.2641866421935	Tumor	BRCA
TCGA-S3-AA0Z-01A	1.46835245553579	Tumor	BRCA
TCGA-D8-A1J8-01A	1.38622329674296	Tumor	BRCA
TCGA-A2-A0ER-01A	1.28701658708555	Tumor	BRCA
TCGA-E9-A1ND-01A	1.31276553173028	Tumor	BRCA
TCGA-GI-A2C8-11A	0.748307620878798	Normal	BRCA
TCGA-A2-A1G1-01A	1.40821553706027	Tumor	BRCA
TCGA-A2-A0SU-01A	1.16744399528076	Tumor	BRCA
TCGA-E2-A1LB-01A	1.16207129748619	Tumor	BRCA
TCGA-E9-A1RD-01A	1.10518360980187	Tumor	BRCA
TCGA-OL-A6VQ-01A	0.981105338431164	Tumor	BRCA
TCGA-AQ-A04J-01A	1.34240973430739	Tumor	BRCA
TCGA-AQ-A1H3-01A	1.1532918535646	Tumor	BRCA
TCGA-A2-A259-01A	0.96147018959402	Tumor	BRCA
TCGA-WT-AB44-01A	0.685033482234881	Tumor	BRCA
TCGA-B6-A0IN-01A	1.14667444160476	Tumor	BRCA
TCGA-E9-A1R3-01A	0.578632346575862	Tumor	BRCA
TCGA-A8-A086-01A	1.23255612740966	Tumor	BRCA
TCGA-AC-A3BB-01A	0.937878009346978	Tumor	BRCA
TCGA-AC-A2QI-01A	0.905699436117786	Tumor	BRCA
TCGA-BH-A1F5-01A	1.04289546498626	Tumor	BRCA
TCGA-AC-A3HN-01A	1.07032591581249	Tumor	BRCA
TCGA-BH-A1FG-01A	1.09732991181751	Tumor	BRCA
TCGA-BH-A0DV-01A	0.912780399558163	Tumor	BRCA
TCGA-UL-AAZ6-01A	1.24840925269267	Tumor	BRCA
TCGA-AR-A255-01A	1.22016386018257	Tumor	BRCA
TCGA-LD-A7W6-01A	1.14273911071777	Tumor	BRCA
TCGA-AR-A24Z-01A	1.3334258431308	Tumor	BRCA
TCGA-A1-A0SO-01A	1.48465765217498	Tumor	BRCA
TCGA-A2-A3XS-01A	1.28390513880154	Tumor	BRCA
TCGA-D8-A1X6-01A	1.22728343671007	Tumor	BRCA
TCGA-BH-A0HF-01A	1.14622144382631	Tumor	BRCA
TCGA-A7-A3J0-01A	1.14700293485661	Tumor	BRCA
TCGA-AC-A23C-01A	1.15245969326029	Tumor	BRCA
TCGA-LL-A442-01A	1.11154533329873	Tumor	BRCA
TCGA-S3-A6ZH-01A	1.28190371351266	Tumor	BRCA
TCGA-AC-A8OR-01A	1.01148302672949	Tumor	BRCA
TCGA-AR-A1AX-01A	1.20918283825431	Tumor	BRCA
TCGA-D8-A1XO-01A	1.0420547631159	Tumor	BRCA
TCGA-E9-A1R2-01A	1.14782384593016	Tumor	BRCA
TCGA-D8-A27M-01A	1.25768502674371	Tumor	BRCA
TCGA-AN-A0FY-01A	1.35516072492758	Tumor	BRCA
TCGA-BH-A0DX-01A	1.16045314141395	Tumor	BRCA
TCGA-EW-A1IY-01A	1.26060377196582	Tumor	BRCA
TCGA-A2-A04N-01A	1.03198580300541	Tumor	BRCA
TCGA-A2-A0YF-01A	1.25839886949933	Tumor	BRCA
TCGA-PE-A5DE-01A	1.14459819572089	Tumor	BRCA
TCGA-BH-A1FN-11A	0.859614835148539	Normal	BRCA
TCGA-EW-A1J5-01A	1.19383051583383	Tumor	BRCA
TCGA-AO-A0JE-01A	1.23553695049028	Tumor	BRCA
TCGA-BH-A1FN-01A	1.38235335597161	Tumor	BRCA
TCGA-BH-A18V-01A	1.47251910367821	Tumor	BRCA
TCGA-AC-A23H-11A	0.721817720089579	Normal	BRCA
TCGA-BH-A0BF-01A	1.20663789300244	Tumor	BRCA
TCGA-B6-A409-01A	1.28171642305722	Tumor	BRCA
TCGA-A2-A0CL-01A	1.26467029768189	Tumor	BRCA
TCGA-A2-A0CO-01A	0.772974032095769	Tumor	BRCA
TCGA-E2-A158-11A	0.764215061460573	Normal	BRCA
TCGA-AC-A3QP-01A	0.901767123711352	Tumor	BRCA
TCGA-AC-A2QJ-01A	1.16964994728482	Tumor	BRCA
TCGA-B6-A0RM-01A	1.17095685916618	Tumor	BRCA
TCGA-D8-A1JS-01A	1.00887081993564	Tumor	BRCA
TCGA-E9-A1RB-11A	0.924842948842401	Normal	BRCA
TCGA-A7-A26J-01A	1.24751358192541	Tumor	BRCA
TCGA-A7-A13H-01A	0.926079902788489	Tumor	BRCA
TCGA-AO-A126-01A	1.08790446431723	Tumor	BRCA
TCGA-BH-A6R8-01A	1.04702523104454	Tumor	BRCA
TCGA-A7-A0DB-01C	0.613955524801902	Tumor	BRCA
TCGA-AC-A3TM-01A	1.21866134210465	Tumor	BRCA
TCGA-AR-A0TQ-01A	1.37799498336556	Tumor	BRCA
TCGA-GM-A2DH-01A	1.4092927849343	Tumor	BRCA
TCGA-B6-A0RI-01A	1.28944537074368	Tumor	BRCA
TCGA-A2-A1G0-01A	0.891834541762393	Tumor	BRCA
TCGA-A2-A1FX-01A	1.30172939039422	Tumor	BRCA
TCGA-A7-A26G-01A	1.27447967822729	Tumor	BRCA
TCGA-E2-A1LI-01A	1.44255859070041	Tumor	BRCA
TCGA-A8-A08P-01A	1.31262985228983	Tumor	BRCA
TCGA-E2-A1IN-01A	1.10473929999848	Tumor	BRCA
TCGA-BH-A0HA-01A	1.0702724847026	Tumor	BRCA
TCGA-AO-A1KR-01A	1.41111415046809	Tumor	BRCA
TCGA-3C-AALK-01A	1.13164812690965	Tumor	BRCA
TCGA-BH-A0BV-01A	1.15081419722239	Tumor	BRCA
TCGA-E2-A1IH-01A	1.13928912209876	Tumor	BRCA
TCGA-XX-A89A-01A	1.07799357022348	Tumor	BRCA
TCGA-E9-A1RH-01A	1.39157537774937	Tumor	BRCA
TCGA-A8-A085-01A	1.26600009779584	Tumor	BRCA
TCGA-E9-A1N3-01A	1.13092287460479	Tumor	BRCA
TCGA-BH-A1EW-11B	0.964966776118026	Normal	BRCA
TCGA-D8-A13Y-01A	1.4672826067737	Tumor	BRCA
TCGA-AO-A0JB-01A	1.17470454360178	Tumor	BRCA
TCGA-AC-A6IV-01A	1.10742484709928	Tumor	BRCA
TCGA-A8-A09M-01A	1.24608695862525	Tumor	BRCA
TCGA-BH-A0GY-01A	1.2362977314468	Tumor	BRCA
TCGA-AR-A2LL-01A	1.18316916473129	Tumor	BRCA
TCGA-BH-A208-01A	1.07628661057618	Tumor	BRCA
TCGA-E2-A15I-11A	0.550483266600765	Normal	BRCA
TCGA-EW-A1PE-01A	1.09329981538138	Tumor	BRCA
TCGA-AO-A125-01A	1.03254645606573	Tumor	BRCA
TCGA-E2-A1B1-01A	1.15945945453176	Tumor	BRCA
TCGA-BH-A0C0-01A	1.33625250142182	Tumor	BRCA
TCGA-A7-A26I-01B	1.10401459217044	Tumor	BRCA
TCGA-AO-A0JJ-01A	1.14207578232997	Tumor	BRCA
TCGA-AR-A2LH-01A	1.1866204734834	Tumor	BRCA
TCGA-A2-A3XW-01A	1.01549170702525	Tumor	BRCA
TCGA-AR-A0TS-01A	1.3738864647971	Tumor	BRCA
TCGA-BH-A0AV-01A	1.36739062386148	Tumor	BRCA
TCGA-A8-A07B-01A	1.29990598826475	Tumor	BRCA
TCGA-LL-A73Z-01A	1.19628380385879	Tumor	BRCA
TCGA-BH-A0BA-11A	0.828138235932024	Normal	BRCA
TCGA-BH-A0B3-11B	0.698527675950821	Normal	BRCA
TCGA-B6-A402-01A	1.33282326672212	Tumor	BRCA
TCGA-AR-A0TT-01A	1.20104908068982	Tumor	BRCA
TCGA-EW-A6SB-01A	1.33799692273676	Tumor	BRCA
TCGA-AC-A2FB-01A	1.05130228241666	Tumor	BRCA
TCGA-AC-A62V-01A	1.31640906130695	Tumor	BRCA
TCGA-D8-A1XQ-01A	1.28047616535658	Tumor	BRCA
TCGA-BH-A0DD-01A	1.44258315951925	Tumor	BRCA
TCGA-Z7-A8R6-01A	1.39773555851584	Tumor	BRCA
TCGA-OL-A5DA-01A	1.02131869508733	Tumor	BRCA
TCGA-WT-AB41-01A	1.02241064374023	Tumor	BRCA
TCGA-E2-A1LA-01A	1.28754466783962	Tumor	BRCA
TCGA-AR-A24N-01A	1.27224391565141	Tumor	BRCA
TCGA-E9-A3QA-01A	1.33970422879753	Tumor	BRCA
TCGA-BH-A0DO-11A	0.718960881396414	Normal	BRCA
TCGA-E2-A15J-01A	1.14274610771237	Tumor	BRCA
TCGA-LL-A73Y-01A	1.14097277116454	Tumor	BRCA
TCGA-A2-A4RY-01A	0.824124713559606	Tumor	BRCA
TCGA-D8-A1XU-01A	1.02218842930326	Tumor	BRCA
TCGA-E2-A1LS-11A	0.654711627187233	Normal	BRCA
TCGA-AN-A0FJ-01A	1.37432128430315	Tumor	BRCA
TCGA-BH-A0DK-01A	1.24230098718493	Tumor	BRCA
TCGA-B6-A0IJ-01A	1.46104217954445	Tumor	BRCA
TCGA-LL-A7SZ-01A	1.2589003627024	Tumor	BRCA
TCGA-C8-A26Y-01A	1.35190772521323	Tumor	BRCA
TCGA-GI-A2C9-11A	0.719168486493808	Normal	BRCA
TCGA-BH-A0BQ-11A	0.861552034295455	Normal	BRCA
TCGA-A8-A06R-01A	1.22970278214505	Tumor	BRCA
TCGA-AO-A128-01A	1.31411529204139	Tumor	BRCA
TCGA-E2-A1BC-01A	0.801413629940322	Tumor	BRCA
TCGA-A7-A0CE-11A	0.825860158774804	Normal	BRCA
TCGA-B6-A0I6-01A	1.39578396585512	Tumor	BRCA
TCGA-BH-A1ET-01A	0.93230959263801	Tumor	BRCA
TCGA-A2-A04V-01A	1.22645025268664	Tumor	BRCA
TCGA-A7-A2KD-01A	1.30312524320787	Tumor	BRCA
TCGA-A7-A0CE-01A	1.39403258224464	Tumor	BRCA
TCGA-D8-A1JE-01A	1.22026607569585	Tumor	BRCA
TCGA-B6-A0WX-01A	1.22142685463908	Tumor	BRCA
TCGA-A7-A4SB-01A	1.209708822918	Tumor	BRCA
TCGA-EW-A1J1-01A	1.11493037834101	Tumor	BRCA
TCGA-A2-A0YM-01A	1.44760008157082	Tumor	BRCA
TCGA-A8-A0A4-01A	1.17947311452962	Tumor	BRCA
TCGA-A2-A0EM-01A	1.10150562838361	Tumor	BRCA
TCGA-AR-A24X-01A	1.15392752113221	Tumor	BRCA
TCGA-C8-A132-01A	1.1663851385336	Tumor	BRCA
TCGA-AN-A049-01A	1.27372874139264	Tumor	BRCA
TCGA-A2-A0SY-01A	1.11370579182655	Tumor	BRCA
TCGA-B6-A0RU-01A	1.41760824914146	Tumor	BRCA
TCGA-AR-A0TX-01A	1.22824868551521	Tumor	BRCA
TCGA-BH-A0HQ-01A	1.0610292467879	Tumor	BRCA
TCGA-E2-A15C-01A	0.978459470220478	Tumor	BRCA
TCGA-AQ-A54N-01A	1.25071141446744	Tumor	BRCA
TCGA-A8-A07I-01A	1.30640733596675	Tumor	BRCA
TCGA-B6-A1KI-01A	0.955159376051624	Tumor	BRCA
TCGA-B6-A0RH-01A	1.236385302187	Tumor	BRCA
TCGA-BH-A5IZ-01A	1.4147549884028	Tumor	BRCA
TCGA-AN-A0XU-01A	1.43852135014594	Tumor	BRCA
TCGA-LD-A74U-01A	1.06753901014863	Tumor	BRCA
TCGA-B6-A401-01A	1.05627474182643	Tumor	BRCA
TCGA-PL-A8LV-01A	1.3247931246478	Tumor	BRCA
TCGA-BH-A0C3-11A	0.712060647908661	Normal	BRCA
TCGA-BH-A0BR-01A	1.19432988731003	Tumor	BRCA
TCGA-A8-A07G-01A	1.04806334181828	Tumor	BRCA
TCGA-A2-A0EN-01A	0.971039384583562	Tumor	BRCA
TCGA-OK-A5Q2-01A	1.21765826598846	Tumor	BRCA
TCGA-A8-A084-01A	1.28006826099554	Tumor	BRCA
TCGA-BH-A0DS-01A	0.969855085601657	Tumor	BRCA
TCGA-A8-A09I-01A	1.41632036955471	Tumor	BRCA
TCGA-GM-A3XL-01A	1.45452444310796	Tumor	BRCA
TCGA-W8-A86G-01A	0.815552978888541	Tumor	BRCA
TCGA-AO-A12F-01A	1.39729730676564	Tumor	BRCA
TCGA-BH-A0HK-01A	1.08290109397468	Tumor	BRCA
TCGA-A8-A06Q-01A	1.33472166715991	Tumor	BRCA
TCGA-BH-A42U-01A	0.835714775468455	Tumor	BRCA
TCGA-BH-A0BW-11A	1.06232079832313	Normal	BRCA
TCGA-AQ-A04L-01B	1.13653093600043	Tumor	BRCA
TCGA-AR-A1AO-01A	1.17676870370949	Tumor	BRCA
TCGA-Z7-A8R5-01A	0.865158361721708	Tumor	BRCA
TCGA-B6-A0I1-01A	1.32475861482439	Tumor	BRCA
TCGA-E9-A1N6-11A	0.788762491799069	Normal	BRCA
TCGA-EW-A1PA-01A	1.24985256949908	Tumor	BRCA
TCGA-BH-A0W4-01A	1.12880652234313	Tumor	BRCA
TCGA-A2-A3XZ-01A	1.21686223133136	Tumor	BRCA
TCGA-A7-A26H-01A	1.12696425526746	Tumor	BRCA
TCGA-E2-A1B0-01A	1.35350472196399	Tumor	BRCA
TCGA-BH-A1EU-01A	0.955034297495917	Tumor	BRCA
TCGA-AC-A23H-01A	1.32562138158953	Tumor	BRCA
TCGA-EW-A1P4-01A	1.43720530978874	Tumor	BRCA
TCGA-E2-A10E-01A	1.16405438315446	Tumor	BRCA
TCGA-EW-A1P0-01A	1.16289807378418	Tumor	BRCA
TCGA-EW-A6S9-01A	1.19765083343195	Tumor	BRCA
TCGA-A2-A25B-01A	1.42343237585705	Tumor	BRCA
TCGA-LL-A6FR-01A	1.2504699914269	Tumor	BRCA
TCGA-AR-A5QM-01A	1.090809680969	Tumor	BRCA
TCGA-BH-A18Q-11A	0.696991512170585	Normal	BRCA
TCGA-EW-A1P5-01A	1.17661484688176	Tumor	BRCA
TCGA-E2-A14O-01A	1.26963403109476	Tumor	BRCA
TCGA-AN-A0AR-01A	1.37901625252475	Tumor	BRCA
TCGA-E9-A22D-01A	1.35636055423247	Tumor	BRCA
TCGA-A2-A0CS-01A	1.07565148096171	Tumor	BRCA
TCGA-E2-A1IF-01A	1.14529338290215	Tumor	BRCA
TCGA-BH-A0DZ-11A	0.950149985466857	Normal	BRCA
TCGA-E2-A1IE-01A	1.2589946328567	Tumor	BRCA
TCGA-BH-A0BW-01A	1.29915999930228	Tumor	BRCA
TCGA-E2-A1AZ-01A	1.42990542770473	Tumor	BRCA
TCGA-D8-A27N-01A	1.23858637747677	Tumor	BRCA
TCGA-A2-A0CT-01A	1.23889215473103	Tumor	BRCA
TCGA-A8-A09R-01A	1.21497829026467	Tumor	BRCA
TCGA-B6-A0RE-01A	1.38375843164883	Tumor	BRCA
TCGA-E9-A249-01A	1.24147536986353	Tumor	BRCA
TCGA-E2-A1B5-01A	1.0340531860288	Tumor	BRCA
TCGA-A2-A25A-01A	1.09981128548366	Tumor	BRCA
TCGA-AO-A03O-01A	1.36230397528903	Tumor	BRCA
TCGA-E9-A22A-01A	1.28239295174975	Tumor	BRCA
TCGA-BH-A1EV-11A	1.00615265814393	Normal	BRCA
TCGA-BH-A0GZ-01A	1.16690068494312	Tumor	BRCA
TCGA-BH-A1FD-01A	1.32144892505705	Tumor	BRCA
TCGA-A1-A0SH-01A	1.03785573654591	Tumor	BRCA
TCGA-E2-A10A-01A	1.29559586095054	Tumor	BRCA
TCGA-B6-A0IO-01A	1.19299866627016	Tumor	BRCA
TCGA-BH-A1FR-01A	1.13516279822156	Tumor	BRCA
TCGA-D8-A143-01A	1.4573479148081	Tumor	BRCA
TCGA-AO-A03R-01A	1.38165682115507	Tumor	BRCA
TCGA-BH-A0DQ-11A	0.782377380494535	Normal	BRCA
TCGA-BH-A0BV-11A	0.868749493394639	Normal	BRCA
TCGA-BH-A0E0-01A	1.37141484226156	Tumor	BRCA
TCGA-A8-A0AD-01A	1.16010772335835	Tumor	BRCA
TCGA-GM-A2DI-01A	1.07005877535682	Tumor	BRCA
TCGA-E9-A6HE-01A	1.24861081580959	Tumor	BRCA
TCGA-BH-A0B3-01A	1.4286911534446	Tumor	BRCA
TCGA-AR-A0TU-01A	1.49293105864715	Tumor	BRCA
TCGA-LQ-A4E4-01A	1.29005956710441	Tumor	BRCA
TCGA-PL-A8LY-01A	1.06596032881894	Tumor	BRCA
TCGA-BH-A1FU-01A	1.26399861938917	Tumor	BRCA
TCGA-A8-A09D-01A	1.24370582600927	Tumor	BRCA
TCGA-B6-A3ZX-01A	1.26470099915015	Tumor	BRCA
TCGA-A7-A5ZV-01A	1.30566996658097	Tumor	BRCA
TCGA-BH-A0AY-01A	1.19168580114654	Tumor	BRCA
TCGA-A7-A4SD-01A	1.34735534379221	Tumor	BRCA
TCGA-AO-A03L-01A	1.37269276861596	Tumor	BRCA
TCGA-A2-A0EX-01A	0.968782458406586	Tumor	BRCA
TCGA-GM-A2DM-01A	0.942565654037223	Tumor	BRCA
TCGA-BH-A0DO-01B	0.870614469253919	Tumor	BRCA
TCGA-HN-A2OB-01A	0.788054801550042	Tumor	BRCA
TCGA-A2-A0CM-01A	1.44471212947575	Tumor	BRCA
TCGA-A2-A4S0-01A	0.870155804752718	Tumor	BRCA
TCGA-BH-A0H9-01A	1.2256329974062	Tumor	BRCA
TCGA-B6-A0IP-01A	1.15901351963937	Tumor	BRCA
TCGA-C8-A12X-01A	1.17662419043306	Tumor	BRCA
TCGA-AN-A0AL-01A	1.36361767452323	Tumor	BRCA
TCGA-LD-A9QF-01A	1.1231269082297	Tumor	BRCA
TCGA-BH-A0DG-11A	0.830995235145465	Normal	BRCA
TCGA-E2-A152-01A	1.20966473720615	Tumor	BRCA
TCGA-BH-A1FE-06A	0.996107340094895	Tumor	BRCA
TCGA-BH-A18N-01A	1.06355038020677	Tumor	BRCA
TCGA-C8-A1HN-01A	1.36531530481304	Tumor	BRCA
TCGA-AN-A0FK-01A	1.19000566884717	Tumor	BRCA
TCGA-B6-A0IE-01A	1.23325136234844	Tumor	BRCA
TCGA-B6-A400-01A	1.39972695562742	Tumor	BRCA
TCGA-GM-A2DB-01A	1.29061792344314	Tumor	BRCA
TCGA-AC-A2FK-01A	0.688265694760557	Tumor	BRCA
TCGA-BH-A0HU-01A	1.38740949773319	Tumor	BRCA
TCGA-D8-A140-01A	1.13837018618465	Tumor	BRCA
TCGA-A7-A0CD-01A	1.16359329329342	Tumor	BRCA
TCGA-D8-A1JF-01A	1.17716471294573	Tumor	BRCA
TCGA-BH-A208-11A	0.61473497333909	Normal	BRCA
TCGA-A2-A4S1-01A	1.0748028183823	Tumor	BRCA
TCGA-5T-A9QA-01A	1.28549361180079	Tumor	BRCA
TCGA-AR-A2LK-01A	1.33938896787116	Tumor	BRCA
TCGA-AR-A1AH-01A	1.43882693190352	Tumor	BRCA
TCGA-AR-A254-01A	1.3248479153756	Tumor	BRCA
TCGA-E2-A1IO-01A	1.03054161099554	Tumor	BRCA
TCGA-S3-A6ZF-01A	1.27480657222036	Tumor	BRCA
TCGA-B6-A0IB-01A	1.2617982890916	Tumor	BRCA
TCGA-A8-A07J-01A	0.958782449183119	Tumor	BRCA
TCGA-AN-A0FV-01A	1.23191729737339	Tumor	BRCA
TCGA-AN-A0XP-01A	1.06024923679843	Tumor	BRCA
TCGA-A8-A08Z-01A	1.13849849333617	Tumor	BRCA
TCGA-E9-A226-01A	1.27191485958418	Tumor	BRCA
TCGA-AR-A1AW-01A	1.21240607666871	Tumor	BRCA
TCGA-GI-A2C9-01A	1.26586656627053	Tumor	BRCA
TCGA-EW-A6SA-01A	1.34171342214281	Tumor	BRCA
TCGA-E9-A1NG-01A	1.05006858533526	Tumor	BRCA
TCGA-A8-A07L-01A	1.42598138006749	Tumor	BRCA
TCGA-E2-A15L-01A	1.24818898881952	Tumor	BRCA
TCGA-D8-A1JI-01A	1.04188943040888	Tumor	BRCA
TCGA-GM-A2DO-01A	1.24413191305568	Tumor	BRCA
TCGA-EW-A1P6-01A	1.20752892319835	Tumor	BRCA
TCGA-BH-A1F0-11B	0.607822447109348	Normal	BRCA
TCGA-AR-A1AI-01A	1.4429404510084	Tumor	BRCA
TCGA-AR-A0U3-01A	1.3536747196724	Tumor	BRCA
TCGA-A2-A0ES-01A	0.929134418368457	Tumor	BRCA
TCGA-BH-A18K-11A	0.575089810809869	Normal	BRCA
TCGA-A8-A06P-01A	0.994998691204266	Tumor	BRCA
TCGA-S3-AA12-01A	1.18295985659231	Tumor	BRCA
TCGA-E9-A1N5-11A	1.19350939276857	Normal	BRCA
TCGA-E9-A3Q9-01A	0.768197482291874	Tumor	BRCA
TCGA-BH-A0HX-01A	1.20533508796575	Tumor	BRCA
TCGA-AC-A3W7-01A	1.03854837948518	Tumor	BRCA
TCGA-AO-A124-01A	1.39650710111781	Tumor	BRCA
TCGA-AC-A5XU-01A	1.2296043535004	Tumor	BRCA
TCGA-LL-A6FQ-01A	1.12026617034731	Tumor	BRCA
TCGA-AQ-A1H2-01A	0.986524155700258	Tumor	BRCA
TCGA-BH-A0DQ-01A	1.17697937518192	Tumor	BRCA
TCGA-E2-A106-01A	1.07359903162828	Tumor	BRCA
TCGA-A2-A25F-01A	1.34626458140036	Tumor	BRCA
TCGA-AN-A0AT-01A	1.46937933587448	Tumor	BRCA
TCGA-D8-A27T-01A	1.14433764256463	Tumor	BRCA
TCGA-A2-A04X-01A	1.27805241767707	Tumor	BRCA
TCGA-A2-A3XT-01A	1.41871508297281	Tumor	BRCA
TCGA-AR-A0TY-01A	1.41187695540092	Tumor	BRCA
TCGA-A2-A0YG-01A	1.3890686014546	Tumor	BRCA
TCGA-B6-A0WZ-01A	1.2000553358012	Tumor	BRCA
TCGA-A7-A5ZX-01A	0.759933228901834	Tumor	BRCA
TCGA-AC-A23G-01A	1.03763348565742	Tumor	BRCA
TCGA-GM-A2DA-01A	1.15793347778307	Tumor	BRCA
TCGA-B6-A0X1-01A	1.46590421420135	Tumor	BRCA
TCGA-AO-A12E-01A	1.2404880254959	Tumor	BRCA
TCGA-AR-A250-01A	1.30355190610885	Tumor	BRCA
TCGA-A8-A06O-01A	1.32252243913017	Tumor	BRCA
TCGA-AO-A12G-01A	1.13777753843035	Tumor	BRCA
TCGA-A7-A3IY-01A	1.09521122868339	Tumor	BRCA
TCGA-E2-A1IG-11A	0.782482834531721	Normal	BRCA
TCGA-BH-A1EY-01A	1.05412861936825	Tumor	BRCA
TCGA-A8-A079-01A	1.41707248339356	Tumor	BRCA
TCGA-AO-A03P-01A	1.26051095879104	Tumor	BRCA
TCGA-E2-A572-01A	0.931400160594161	Tumor	BRCA
TCGA-A2-A0YH-01A	1.27909986430591	Tumor	BRCA
TCGA-E2-A15G-01A	0.975843492728163	Tumor	BRCA
TCGA-C8-A12M-01A	1.16382634398436	Tumor	BRCA
TCGA-AR-A0TV-01A	1.32707532037031	Tumor	BRCA
TCGA-A7-A13G-01B	0.511344187053886	Tumor	BRCA
TCGA-A8-A07E-01A	1.29213481458193	Tumor	BRCA
TCGA-E9-A1N9-01A	1.3542388504607	Tumor	BRCA
TCGA-BH-A0H3-01A	0.953747752281205	Tumor	BRCA
TCGA-AR-A1AY-01A	1.4645462636686	Tumor	BRCA
TCGA-A2-A0D4-01A	1.38716583881357	Tumor	BRCA
TCGA-E9-A5UO-01A	1.23398105169014	Tumor	BRCA
TCGA-GM-A2DL-01A	1.27343505013634	Tumor	BRCA
TCGA-EW-A1PD-01A	1.31051571564759	Tumor	BRCA
TCGA-A1-A0SI-01A	1.27378819590384	Tumor	BRCA
TCGA-A2-A0CV-01A	0.772742892065735	Tumor	BRCA
TCGA-E2-A15E-06A	1.02832190276662	Tumor	BRCA
TCGA-AO-A12B-01A	1.13396401506723	Tumor	BRCA
TCGA-B6-A408-01A	0.995718640341382	Tumor	BRCA
TCGA-OL-A5D7-01A	1.45640230789462	Tumor	BRCA
TCGA-A2-A0EW-01A	0.940986597824855	Tumor	BRCA
TCGA-A2-A0T4-01A	1.2665551289543	Tumor	BRCA
TCGA-C8-A131-01A	1.35105246388367	Tumor	BRCA
TCGA-BH-A1EN-01A	1.2024675221984	Tumor	BRCA
TCGA-D8-A3Z5-01A	0.847977747718924	Tumor	BRCA
TCGA-E9-A247-01A	1.30995681508309	Tumor	BRCA
TCGA-C8-A12Q-01A	1.22113795274334	Tumor	BRCA
TCGA-E2-A1BD-01A	1.14562571571352	Tumor	BRCA
TCGA-E9-A1RI-01A	0.998888796036631	Tumor	BRCA
TCGA-BH-A18M-11A	0.823775672733298	Normal	BRCA
TCGA-E2-A105-01A	1.25026910695672	Tumor	BRCA
TCGA-D8-A1JK-01A	1.30762250772616	Tumor	BRCA
TCGA-E9-A1N9-11A	0.845465538514999	Normal	BRCA
TCGA-BH-A0BJ-01A	1.06717536240139	Tumor	BRCA
TCGA-S3-AA14-01A	1.14437993370907	Tumor	BRCA
TCGA-C8-A26V-01A	1.27130213738908	Tumor	BRCA
TCGA-BH-A1FB-01A	0.939932652658729	Tumor	BRCA
TCGA-D8-A1JP-01A	1.22892576660073	Tumor	BRCA
TCGA-E2-A14X-01A	1.29142545567386	Tumor	BRCA
TCGA-BH-A0E2-01A	1.31132473386248	Tumor	BRCA
TCGA-PL-A8LZ-01A	1.3454612203043	Tumor	BRCA
TCGA-LL-A740-01A	1.09489641806935	Tumor	BRCA
TCGA-BH-A0AZ-11A	0.603267248064984	Normal	BRCA
TCGA-D8-A1X7-01A	1.15376265573061	Tumor	BRCA
TCGA-AO-A0JD-01A	1.42982949400436	Tumor	BRCA
TCGA-D8-A1X5-01A	1.13383748912196	Tumor	BRCA
TCGA-E9-A22E-01A	1.14009670248025	Tumor	BRCA
TCGA-AC-A23E-01A	1.08506414515502	Tumor	BRCA
TCGA-AR-A0U2-01A	1.4969701337958	Tumor	BRCA
TCGA-A2-A1FV-01A	1.07154022024858	Tumor	BRCA
TCGA-A8-A09B-01A	1.08686412890352	Tumor	BRCA
TCGA-AN-A0XO-01A	1.17126517815968	Tumor	BRCA
TCGA-A7-A425-01A	1.14183990352721	Tumor	BRCA
TCGA-BH-A0DD-11A	0.748204716240566	Normal	BRCA
TCGA-A2-A0CZ-01A	0.873130594092495	Tumor	BRCA
TCGA-GM-A3NY-01A	1.05780867803483	Tumor	BRCA
TCGA-AR-A0U0-01A	1.37289768078076	Tumor	BRCA
TCGA-AR-A24P-01A	1.2250632552206	Tumor	BRCA
TCGA-AN-A0G0-01A	1.42147476388904	Tumor	BRCA
TCGA-AN-A0AM-01A	1.32117278660272	Tumor	BRCA
TCGA-BH-A0E6-01A	1.33431360813522	Tumor	BRCA
TCGA-E9-A248-01A	1.40447152255742	Tumor	BRCA
TCGA-B6-A1KN-01A	1.34080250268813	Tumor	BRCA
TCGA-LL-A9Q3-01A	1.03787999958684	Tumor	BRCA
TCGA-A8-A08B-01A	1.36069962625925	Tumor	BRCA
TCGA-A1-A0SG-01A	1.06683176925631	Tumor	BRCA
TCGA-BH-A0H0-01A	1.33356360768869	Tumor	BRCA
TCGA-D8-A1XR-01A	1.22278971898203	Tumor	BRCA
TCGA-C8-A12P-01A	1.32770274436725	Tumor	BRCA
TCGA-BH-A0BJ-11A	0.824926594874325	Normal	BRCA
TCGA-LL-A50Y-01A	1.04962139302132	Tumor	BRCA
TCGA-AO-A03N-01B	1.27801784417263	Tumor	BRCA
TCGA-E2-A1IU-01A	1.05103232340984	Tumor	BRCA
TCGA-EW-A1IX-01A	0.891170990871	Tumor	BRCA
TCGA-A2-A0EV-01A	1.19306074078042	Tumor	BRCA
TCGA-BH-A0BT-11A	0.707529864022641	Normal	BRCA
TCGA-AC-A3W5-01A	1.19714679524131	Tumor	BRCA
TCGA-AR-A2LN-01A	0.694311157037333	Tumor	BRCA
TCGA-E9-A1QZ-01A	1.2105193075438	Tumor	BRCA
TCGA-BH-A8FY-01A	1.12672222921519	Tumor	BRCA
TCGA-AC-A6IX-06A	1.02105077027428	Tumor	BRCA
TCGA-AR-A1AL-01A	1.05789754273823	Tumor	BRCA
TCGA-BH-A42T-01A	1.35218231127552	Tumor	BRCA
TCGA-BH-A0B9-01A	1.3936000871955	Tumor	BRCA
TCGA-BH-A0BS-11A	0.768233890279424	Normal	BRCA
TCGA-AO-A0J8-01A	1.07024453396913	Tumor	BRCA
TCGA-BH-A2L8-01A	1.09128227584533	Tumor	BRCA
TCGA-E9-A1N5-01A	1.21792136126037	Tumor	BRCA
TCGA-A8-A075-01A	1.340592235097	Tumor	BRCA
TCGA-AN-A0FZ-01A	1.20424169039314	Tumor	BRCA
TCGA-D8-A1XJ-01A	1.38074349057331	Tumor	BRCA
TCGA-E2-A15F-01A	1.21068375967949	Tumor	BRCA
TCGA-A2-A0EP-01A	1.03858573770408	Tumor	BRCA
TCGA-BH-A18K-01A	1.21490483693336	Tumor	BRCA
TCGA-AR-A5QN-01A	1.10320445606134	Tumor	BRCA
TCGA-E9-A244-01A	1.37753329424344	Tumor	BRCA
TCGA-A8-A0A2-01A	1.02768396273227	Tumor	BRCA
TCGA-B6-A40C-01A	1.23515718246112	Tumor	BRCA
TCGA-AR-A2LQ-01A	0.977462086297071	Tumor	BRCA
TCGA-EW-A1J6-01A	1.19727973497604	Tumor	BRCA
TCGA-EW-A1IZ-01A	1.21173960127103	Tumor	BRCA
TCGA-AC-A2FG-01A	0.918984542702244	Tumor	BRCA
TCGA-A8-A09Z-01A	1.14383959192461	Tumor	BRCA
TCGA-EW-A1P1-01A	1.05641923681941	Tumor	BRCA
TCGA-A8-A0A9-01A	1.20592340882398	Tumor	BRCA
TCGA-BH-A0DT-01A	1.03952489575671	Tumor	BRCA
TCGA-A2-A0T2-01A	1.20975080903824	Tumor	BRCA
TCGA-A7-A4SA-01A	1.18954259791565	Tumor	BRCA
TCGA-D8-A27F-01A	1.43132881108607	Tumor	BRCA
TCGA-D8-A146-01A	1.00169938012675	Tumor	BRCA
TCGA-D8-A27E-01A	0.872320155173251	Tumor	BRCA
TCGA-C8-A138-01A	1.21613478020618	Tumor	BRCA
TCGA-E2-A14V-01A	1.42261816052812	Tumor	BRCA
TCGA-AC-A5EH-01A	1.20775486520791	Tumor	BRCA
TCGA-A2-A0YL-01A	1.15906516461644	Tumor	BRCA
TCGA-E2-A1LK-01A	1.29685662196004	Tumor	BRCA
TCGA-D8-A13Z-01A	1.37670164576783	Tumor	BRCA
TCGA-D8-A27V-01A	1.04392022321507	Tumor	BRCA
TCGA-EW-A3U0-01A	1.29477250583059	Tumor	BRCA
TCGA-A2-A4S2-01A	0.975442079665217	Tumor	BRCA
TCGA-D8-A1XV-01A	1.11937928114952	Tumor	BRCA
TCGA-BH-A1F0-01A	1.30712369739339	Tumor	BRCA
TCGA-AN-A0FT-01A	1.09600970886078	Tumor	BRCA
TCGA-A7-A0D9-11A	0.669137912158437	Normal	BRCA
TCGA-E2-A15K-01A	1.3229652687763	Tumor	BRCA
TCGA-BH-A0DL-01A	1.37946858207981	Tumor	BRCA
TCGA-A2-A0EY-01A	1.20110913268749	Tumor	BRCA
TCGA-B6-A0IG-01A	1.29302215974154	Tumor	BRCA
TCGA-BH-A0HI-01A	1.06011800088407	Tumor	BRCA
TCGA-E2-A576-01A	1.19277281261583	Tumor	BRCA
TCGA-BH-A201-01A	1.1527981723069	Tumor	BRCA
TCGA-D8-A1JB-01A	0.947213887800608	Tumor	BRCA
TCGA-A1-A0SN-01A	1.30713035154856	Tumor	BRCA
TCGA-A8-A08A-01A	1.0820380647518	Tumor	BRCA
TCGA-A2-A0YI-01A	0.885780645655929	Tumor	BRCA
TCGA-AR-A1AN-01A	1.11192957202692	Tumor	BRCA
TCGA-AR-A2LM-01A	0.916798530726911	Tumor	BRCA
TCGA-AR-A5QQ-01A	1.4149929226319	Tumor	BRCA
TCGA-AR-A0TR-01A	1.00226591110046	Tumor	BRCA
TCGA-GM-A3XG-01A	0.794805694940658	Tumor	BRCA
TCGA-BH-A1FC-01A	1.46853427256588	Tumor	BRCA
TCGA-A2-A0D1-01A	1.33267222987748	Tumor	BRCA
TCGA-EW-A1P7-01A	1.02303782450939	Tumor	BRCA
TCGA-AR-A1AP-01A	1.18648093399054	Tumor	BRCA
TCGA-E2-A150-01A	1.30768705408646	Tumor	BRCA
TCGA-EW-A2FW-01A	1.40684623678492	Tumor	BRCA
TCGA-AR-A1AV-01A	1.14403012508952	Tumor	BRCA
TCGA-A2-A0T1-01A	1.24263233451088	Tumor	BRCA
TCGA-BH-A0BM-11A	0.851678441352289	Normal	BRCA
TCGA-BH-A0C0-11A	0.627659683076565	Normal	BRCA
TCGA-AO-A0JF-01A	1.02041784718283	Tumor	BRCA
TCGA-OL-A6VR-01A	0.979604161837669	Tumor	BRCA
TCGA-A8-A090-01A	1.25265484766413	Tumor	BRCA
TCGA-BH-A0BG-01A	1.26370740215724	Tumor	BRCA
TCGA-AO-A1KP-01A	1.21540422781884	Tumor	BRCA
TCGA-LL-A441-01A	1.17551537343497	Tumor	BRCA
TCGA-C8-A133-01A	1.03396333456641	Tumor	BRCA
TCGA-BH-A8FZ-01A	0.985457506027	Tumor	BRCA
TCGA-E2-A1II-01A	1.39664618408851	Tumor	BRCA
TCGA-EW-A6SC-01A	1.24742357365688	Tumor	BRCA
TCGA-AN-A0XT-01A	1.00452955693091	Tumor	BRCA
TCGA-BH-A0RX-01A	1.31542083199885	Tumor	BRCA
TCGA-A8-A08X-01A	1.3325298574153	Tumor	BRCA
TCGA-AO-A03V-01A	1.08888021822561	Tumor	BRCA
TCGA-EW-A1PH-01A	1.38330462165044	Tumor	BRCA
TCGA-A2-A0ST-01A	1.27703500108625	Tumor	BRCA
TCGA-BH-A0BC-01A	1.25007642955412	Tumor	BRCA
TCGA-E9-A1NH-01A	0.960973396269953	Tumor	BRCA
TCGA-B6-A0X5-01A	1.39227446064486	Tumor	BRCA
TCGA-AC-A4ZE-01A	1.15806163972538	Tumor	BRCA
TCGA-A8-A07Z-01A	1.24390591097211	Tumor	BRCA
TCGA-OL-A66P-01A	1.14377609749318	Tumor	BRCA
TCGA-E2-A1LE-01A	1.24725807291204	Tumor	BRCA
TCGA-C8-A8HR-01A	1.20106402497965	Tumor	BRCA
TCGA-BH-A0H7-11A	0.993981140503019	Normal	BRCA
TCGA-A8-A09T-01A	1.19535495348161	Tumor	BRCA
TCGA-BH-A0HB-01A	1.3046762779065	Tumor	BRCA
TCGA-A8-A08G-01A	1.26238950254313	Tumor	BRCA
TCGA-A2-A0EQ-01A	1.36174678666404	Tumor	BRCA
TCGA-A8-A081-01A	1.34047245700486	Tumor	BRCA
TCGA-AO-A1KO-01A	0.782465398802544	Tumor	BRCA
TCGA-BH-A0HW-01A	1.18271304760158	Tumor	BRCA
TCGA-OL-A66H-01A	1.13373220638092	Tumor	BRCA
TCGA-A2-A0T0-01A	1.37430638650273	Tumor	BRCA
TCGA-A7-A0DB-11A	0.982915874972906	Normal	BRCA
TCGA-AN-A04C-01A	1.35826079068505	Tumor	BRCA
TCGA-E2-A573-01A	1.41170187369624	Tumor	BRCA
TCGA-AN-A0XS-01A	1.03737654821444	Tumor	BRCA
TCGA-D8-A3Z6-01A	0.974660305978918	Tumor	BRCA
TCGA-EW-A3E8-01B	1.02171093692697	Tumor	BRCA
TCGA-C8-A137-01A	1.37568841798895	Tumor	BRCA
TCGA-GM-A4E0-01A	0.787855015880625	Tumor	BRCA
TCGA-E2-A1B4-01A	0.857785616708313	Tumor	BRCA
TCGA-EW-A2FS-01A	1.17739847364488	Tumor	BRCA
TCGA-S3-A6ZG-01A	1.27301778019054	Tumor	BRCA
TCGA-BH-A209-11A	0.755645845040306	Normal	BRCA
TCGA-GM-A3XN-01A	0.99038204717488	Tumor	BRCA
TCGA-EW-A1P8-01A	1.43080479077016	Tumor	BRCA
TCGA-E2-A156-01A	1.0936759036948	Tumor	BRCA
TCGA-AC-A8OP-01A	1.08947107971326	Tumor	BRCA
TCGA-AN-A0FS-01A	1.03121901064539	Tumor	BRCA
TCGA-E2-A15M-11A	0.685731786764092	Normal	BRCA
TCGA-B6-A0IM-01A	1.2468773146167	Tumor	BRCA
TCGA-E9-A3HO-01A	1.29666472834525	Tumor	BRCA
TCGA-E2-A1L7-11A	0.840066607476705	Normal	BRCA
TCGA-D8-A27K-01A	1.01035341462479	Tumor	BRCA
TCGA-E9-A2JT-01A	1.09434063783554	Tumor	BRCA
TCGA-BH-A1EN-11A	0.679256908414468	Normal	BRCA
TCGA-GM-A2DK-01A	1.10836423235071	Tumor	BRCA
TCGA-AR-A1AK-01A	1.14698758095256	Tumor	BRCA
TCGA-E2-A15R-01A	1.24497828355608	Tumor	BRCA
TCGA-BH-A18Q-01A	1.34696572443243	Tumor	BRCA
TCGA-BH-A0DV-11A	0.638805555845416	Normal	BRCA
TCGA-E2-A153-01A	0.979108878065935	Tumor	BRCA
TCGA-BH-A0BT-01A	1.06830709123968	Tumor	BRCA
TCGA-E9-A54Y-01A	1.30865437302524	Tumor	BRCA
TCGA-E2-A14Q-01A	1.14981511034876	Tumor	BRCA
TCGA-BH-A0HN-01A	1.02756010543805	Tumor	BRCA
TCGA-E2-A1IK-01A	1.06929815362583	Tumor	BRCA
TCGA-E2-A10C-01A	1.25336924629328	Tumor	BRCA
TCGA-A8-A095-01A	1.31493884352171	Tumor	BRCA
TCGA-BH-A0DH-11A	0.699271392677853	Normal	BRCA
TCGA-A7-A0DB-01A	1.05155456676858	Tumor	BRCA
TCGA-BH-A18J-01A	1.21417940520559	Tumor	BRCA
TCGA-BH-A28O-01A	0.745874864251568	Tumor	BRCA
TCGA-AC-A3TN-01A	0.964950734510768	Tumor	BRCA
TCGA-A7-A13E-01A	1.29376852986826	Tumor	BRCA
TCGA-BH-A0W5-01A	1.00147380569565	Tumor	BRCA
TCGA-GM-A2DD-01A	1.17484782481338	Tumor	BRCA
TCGA-AN-A0XV-01A	1.16637271322125	Tumor	BRCA
TCGA-E2-A1IL-01A	0.968283651701161	Tumor	BRCA
TCGA-EW-A2FR-01A	1.18318115564194	Tumor	BRCA
TCGA-3C-AAAU-01A	1.2360576568891	Tumor	BRCA
TCGA-AR-A24W-01A	0.881416388121122	Tumor	BRCA
TCGA-OL-A5RZ-01A	1.28682548613595	Tumor	BRCA
TCGA-E9-A1RB-01A	1.42120842694225	Tumor	BRCA
TCGA-AN-A0AJ-01A	1.43525650018743	Tumor	BRCA
TCGA-AR-A1AT-01A	1.29223680548472	Tumor	BRCA
TCGA-BH-A1FD-11B	0.603082149158494	Normal	BRCA
TCGA-A8-A09Q-01A	1.25378186593919	Tumor	BRCA
TCGA-A8-A083-01A	0.934833205332398	Tumor	BRCA
TCGA-AN-A0XL-01A	1.15352027962058	Tumor	BRCA
TCGA-E9-A1RC-01A	1.18173026013523	Tumor	BRCA
TCGA-D8-A27I-01A	1.02353994499068	Tumor	BRCA
TCGA-A2-A04Y-01A	1.22333760780588	Tumor	BRCA
TCGA-PE-A5DC-01A	1.29742063273842	Tumor	BRCA
TCGA-OL-A5D8-01A	1.12790548770961	Tumor	BRCA
TCGA-A7-A26E-01A	1.0690124785481	Tumor	BRCA
TCGA-AN-A0FL-01A	1.21215291755021	Tumor	BRCA
TCGA-A8-A0A1-01A	1.14663229519093	Tumor	BRCA
TCGA-AN-A0FN-01A	1.036380705646	Tumor	BRCA
TCGA-D8-A1J9-01A	1.24850711371936	Tumor	BRCA
TCGA-BH-A1EO-01A	1.11960886851717	Tumor	BRCA
TCGA-B6-A0I2-01A	1.3249937343293	Tumor	BRCA
TCGA-E9-A5UP-01A	0.915797094826315	Tumor	BRCA
TCGA-A2-A0T5-01A	1.1709965321989	Tumor	BRCA
TCGA-A7-A0DA-01A	1.26258961711618	Tumor	BRCA
TCGA-BH-A1FJ-11B	0.75961363872036	Normal	BRCA
TCGA-B6-A0IC-01A	1.13380261375526	Tumor	BRCA
TCGA-BH-A1FH-11B	0.842042479397591	Normal	BRCA
TCGA-BH-A5J0-01A	1.1242235381798	Tumor	BRCA
TCGA-A2-A0CY-01A	1.22773339346057	Tumor	BRCA
TCGA-E9-A245-01A	1.08713677530698	Tumor	BRCA
TCGA-GM-A3NW-01A	1.05591854848958	Tumor	BRCA
TCGA-A1-A0SB-01A	1.05280660345422	Tumor	BRCA
TCGA-BH-A0B8-11A	0.567426502851727	Normal	BRCA
TCGA-OL-A66N-01A	0.824145070927541	Tumor	BRCA
TCGA-A2-A0CQ-01A	1.10831354403481	Tumor	BRCA
TCGA-C8-A1HG-01A	1.36303945756522	Tumor	BRCA
TCGA-AC-A2BK-01A	1.40892399628459	Tumor	BRCA
TCGA-A8-A08J-01A	1.25235703587164	Tumor	BRCA
TCGA-A8-A09V-01A	1.11116585308262	Tumor	BRCA
TCGA-A2-A0T3-01A	1.38349676853141	Tumor	BRCA
TCGA-AC-A2FM-11B	0.627405516921145	Normal	BRCA
TCGA-C8-A1HK-01A	1.33414668818901	Tumor	BRCA
TCGA-AN-A04A-01A	1.17796540503231	Tumor	BRCA
TCGA-E9-A1RG-01A	1.26946510612017	Tumor	BRCA
TCGA-JL-A3YW-01A	1.17550866150587	Tumor	BRCA
TCGA-E2-A154-01A	1.21280959813412	Tumor	BRCA
TCGA-A2-A04U-01A	1.38577428524608	Tumor	BRCA
TCGA-BH-A0EE-01A	1.37283239571463	Tumor	BRCA
TCGA-BH-A0H5-01A	1.05596963215037	Tumor	BRCA
TCGA-EW-A1IW-01A	1.30324252536237	Tumor	BRCA
TCGA-AO-A0J4-01A	1.38203115343797	Tumor	BRCA
TCGA-A7-A3J1-01A	0.960884688732574	Tumor	BRCA
TCGA-E9-A243-01A	1.29678902410496	Tumor	BRCA
TCGA-C8-A134-01A	1.44474401974157	Tumor	BRCA
TCGA-BH-A1FC-11A	0.645295554219034	Normal	BRCA
TCGA-D8-A1Y1-01A	1.29656937112499	Tumor	BRCA
TCGA-AO-A12A-01A	1.07837664524806	Tumor	BRCA
TCGA-E2-A108-01A	1.15065600467579	Tumor	BRCA
TCGA-BH-A1F8-11B	0.890495416826411	Normal	BRCA
TCGA-BH-A0E1-01A	1.35324232255463	Tumor	BRCA
TCGA-BH-A204-11A	0.658784197886273	Normal	BRCA
TCGA-E2-A14U-01A	0.68141449442618	Tumor	BRCA
TCGA-BH-A0HL-01A	1.21377906341185	Tumor	BRCA
TCGA-E9-A229-01A	1.18254129097797	Tumor	BRCA
TCGA-A8-A08T-01A	1.07765104412352	Tumor	BRCA
TCGA-E9-A1RF-01A	1.17116145438271	Tumor	BRCA
TCGA-A2-A04T-01A	1.43161688467545	Tumor	BRCA
TCGA-E2-A15P-01A	0.998572723649107	Tumor	BRCA
TCGA-C8-A3M8-01A	1.22509131823508	Tumor	BRCA
TCGA-LL-A5YO-01A	1.30298295295722	Tumor	BRCA
TCGA-OL-A66L-01A	0.872657864903315	Tumor	BRCA
TCGA-OL-A66K-01A	0.978412003753797	Tumor	BRCA
TCGA-E2-A1LG-01A	1.39597942325785	Tumor	BRCA
TCGA-E2-A1LS-01A	1.10983273153251	Tumor	BRCA
TCGA-BH-A0H5-11A	0.671040235379244	Normal	BRCA
TCGA-A7-A426-01A	0.998988049676663	Tumor	BRCA
TCGA-BH-A0B7-01A	1.21269008735279	Tumor	BRCA
TCGA-AC-A2FO-01A	0.948633516850442	Tumor	BRCA
TCGA-D8-A27L-01A	1.02981861773986	Tumor	BRCA
TCGA-AC-A2FF-01A	1.0590071481974	Tumor	BRCA
TCGA-GM-A2D9-01A	0.973850051835283	Tumor	BRCA
TCGA-A2-A0D3-01A	0.882697728313731	Tumor	BRCA
TCGA-A7-A0CH-11A	0.773026099003017	Normal	BRCA
TCGA-A2-A0EO-01A	1.02262157976061	Tumor	BRCA
TCGA-E9-A1NA-11A	0.693408925959887	Normal	BRCA
TCGA-A2-A0T7-01A	1.15825138513941	Tumor	BRCA
TCGA-OL-A6VO-01A	1.42716322231859	Tumor	BRCA
TCGA-BH-A0EI-01A	1.09114250527269	Tumor	BRCA
TCGA-A8-A094-01A	1.35528552570455	Tumor	BRCA
TCGA-A8-A092-01A	1.39871042664751	Tumor	BRCA
TCGA-AC-A3W6-01A	1.1135899027786	Tumor	BRCA
TCGA-BH-A0BA-01A	1.17138444544066	Tumor	BRCA
TCGA-EW-A1OX-01A	1.13598218339054	Tumor	BRCA
TCGA-A2-A0CR-01A	0.998729085899018	Tumor	BRCA
TCGA-D8-A1JD-01A	1.33188684902937	Tumor	BRCA
TCGA-C8-A26X-01A	1.24804158529756	Tumor	BRCA
TCGA-E9-A1RC-11A	0.721113452395936	Normal	BRCA
TCGA-A1-A0SE-01A	1.20646013646802	Tumor	BRCA
TCGA-A7-A4SF-01A	1.30944533054105	Tumor	BRCA
TCGA-OL-A66O-01A	1.27030583098506	Tumor	BRCA
TCGA-C8-A26W-01A	1.36910316822178	Tumor	BRCA
TCGA-E2-A9RU-01A	1.33311563670982	Tumor	BRCA
TCGA-AN-A0FW-01A	1.26643225685068	Tumor	BRCA
TCGA-D8-A1JC-01A	1.32138719160876	Tumor	BRCA
TCGA-C8-A12V-01A	1.28778368966719	Tumor	BRCA
TCGA-A2-A04P-01A	1.30828287830334	Tumor	BRCA
TCGA-BH-A0W3-01A	1.27953975129954	Tumor	BRCA
TCGA-BH-A0B5-01A	1.32334358323769	Tumor	BRCA
TCGA-S3-AA10-01A	1.43711910434536	Tumor	BRCA
TCGA-BH-A0B0-01A	1.03699663959014	Tumor	BRCA
TCGA-E2-A574-01A	1.34487549012246	Tumor	BRCA
TCGA-AN-A0XN-01A	1.15936924176658	Tumor	BRCA
TCGA-AN-A0XW-01A	1.29646019877391	Tumor	BRCA
TCGA-BH-A0DK-11A	0.891201057955053	Normal	BRCA
TCGA-C8-A1HF-01A	1.39088210286625	Tumor	BRCA
TCGA-BH-A0AU-11A	0.606628223317855	Normal	BRCA
TCGA-AR-A2LO-01A	1.15935290598942	Tumor	BRCA
TCGA-D8-A1XA-01A	1.12340189491531	Tumor	BRCA
TCGA-BH-A0BL-01A	1.32419771612423	Tumor	BRCA
TCGA-EW-A1J2-01A	0.846994835707251	Tumor	BRCA
TCGA-BH-A0AZ-01A	1.05351919732815	Tumor	BRCA
TCGA-E9-A227-01A	1.10218434755888	Tumor	BRCA
TCGA-A2-A0D2-01A	1.46902107538936	Tumor	BRCA
TCGA-D8-A1XM-01A	1.18578889483283	Tumor	BRCA
TCGA-D8-A1Y3-01A	1.40489580759519	Tumor	BRCA
TCGA-C8-A275-01A	1.41861406157016	Tumor	BRCA
TCGA-E2-A3DX-01A	0.910679841777272	Tumor	BRCA
TCGA-C8-A1HM-01A	1.46196896280764	Tumor	BRCA
TCGA-E2-A158-01A	1.23949068674859	Tumor	BRCA
TCGA-AR-A0TP-01A	1.32982046476967	Tumor	BRCA
TCGA-A7-A26F-01B	0.959835376154097	Tumor	BRCA
TCGA-A2-A1FW-01A	1.26138919244488	Tumor	BRCA
TCGA-E2-A15A-06A	1.34611861358122	Tumor	BRCA
TCGA-BH-A0C7-01B	1.38034151773891	Tumor	BRCA
TCGA-AR-A1AJ-01A	1.38803069163112	Tumor	BRCA
TCGA-E9-A1R5-01A	1.05728733138843	Tumor	BRCA
TCGA-A8-A09A-01A	1.15320541317669	Tumor	BRCA
TCGA-GM-A2DC-01A	0.777844147548357	Tumor	BRCA
TCGA-A2-A3KC-01A	1.16308898448589	Tumor	BRCA
TCGA-AO-A0J9-01A	1.16602342086829	Tumor	BRCA
TCGA-E2-A14Y-01A	1.43114238338102	Tumor	BRCA
TCGA-D8-A4Z1-01A	0.847753654220856	Tumor	BRCA
TCGA-3C-AALI-01A	1.32203850930593	Tumor	BRCA
TCGA-E2-A159-01A	1.3672626689734	Tumor	BRCA
TCGA-E2-A155-01A	1.32952841782438	Tumor	BRCA
TCGA-A8-A082-01A	1.31601323325597	Tumor	BRCA
TCGA-E2-A14R-01A	1.42044186036462	Tumor	BRCA
TCGA-D8-A141-01A	1.04988333500322	Tumor	BRCA
TCGA-BH-A204-01A	1.34897399658001	Tumor	BRCA
TCGA-E2-A109-01A	1.3623828636067	Tumor	BRCA
TCGA-C8-A1HJ-01A	1.49286199811075	Tumor	BRCA
TCGA-BH-A0C1-01B	1.20598210270057	Tumor	BRCA
TCGA-E9-A1RI-11A	0.546503041065643	Normal	BRCA
TCGA-D8-A1Y2-01A	1.17448221383535	Tumor	BRCA
TCGA-E2-A1LH-11A	0.679784142309844	Normal	BRCA
TCGA-AR-A2LJ-01A	1.06300532873113	Tumor	BRCA
TCGA-AC-A2QH-01B	1.23124280954524	Tumor	BRCA
TCGA-A2-A0YK-01A	0.979982895601885	Tumor	BRCA
TCGA-E9-A22H-01A	1.31136140626294	Tumor	BRCA
TCGA-E2-A1L8-01A	1.05130062266219	Tumor	BRCA
TCGA-BH-A0B8-01A	1.17085426440871	Tumor	BRCA
TCGA-BH-A18G-01A	1.28008474502556	Tumor	BRCA
TCGA-JL-A3YX-01A	1.25017727775931	Tumor	BRCA
TCGA-S3-AA17-01A	1.21732706827013	Tumor	BRCA
TCGA-BH-A0B5-11A	0.549020551439566	Normal	BRCA
TCGA-E2-A15M-01A	1.30144288370683	Tumor	BRCA
TCGA-E2-A56Z-01A	1.238282984949	Tumor	BRCA
TCGA-A7-A0CH-01A	1.06520019204529	Tumor	BRCA
TCGA-AR-A0TZ-01A	1.32168764128046	Tumor	BRCA
TCGA-E2-A15I-01A	0.817845187431586	Tumor	BRCA
TCGA-BH-A0B4-01A	1.24537209146368	Tumor	BRCA
TCGA-E2-A15K-06A	1.2207656587955	Tumor	BRCA
TCGA-BH-A0WA-01A	1.36178107286573	Tumor	BRCA
TCGA-A2-A0ET-01A	1.12776191322296	Tumor	BRCA
TCGA-OL-A5RW-01A	1.31447965189102	Tumor	BRCA
TCGA-A7-A13D-01B	1.25183217215215	Tumor	BRCA
TCGA-AN-A0FD-01A	1.20384201298215	Tumor	BRCA
TCGA-BH-A0H7-01A	1.20217335475028	Tumor	BRCA
TCGA-LL-A5YL-01A	1.16800834763189	Tumor	BRCA
TCGA-A2-A0D0-01A	1.49332596480228	Tumor	BRCA
TCGA-AO-A129-01A	1.38332907966787	Tumor	BRCA
TCGA-BH-A1EW-01A	1.24776317377954	Tumor	BRCA
TCGA-AO-A03M-01B	1.27573302120904	Tumor	BRCA
TCGA-B6-A0RP-01A	0.962284587141393	Tumor	BRCA
TCGA-E2-A15T-01A	1.28982356030407	Tumor	BRCA
TCGA-A2-A4RW-01A	1.04733466933814	Tumor	BRCA
TCGA-AC-A2FF-11A	1.00643608885535	Normal	BRCA
TCGA-BH-A0B7-11A	0.821033447429292	Normal	BRCA
TCGA-A8-A08O-01A	1.1773494367398	Tumor	BRCA
TCGA-BH-A18I-01A	1.15266198678241	Tumor	BRCA
TCGA-BH-A0BM-01A	0.719257830316283	Tumor	BRCA
TCGA-E2-A14N-01A	1.47162983854574	Tumor	BRCA
TCGA-5L-AAT0-01A	0.974133091618991	Tumor	BRCA
TCGA-E9-A1NG-11A	0.722402460474414	Normal	BRCA
TCGA-BH-A6R9-01A	1.06097382281111	Tumor	BRCA
TCGA-EW-A1PG-01A	0.841247410871476	Tumor	BRCA
TCGA-AN-A03Y-01A	1.30466827017706	Tumor	BRCA
TCGA-BH-A0DL-11A	0.768023547474901	Normal	BRCA
TCGA-B6-A0RT-01A	1.34018381073963	Tumor	BRCA
TCGA-A2-A25D-01A	1.21207170939326	Tumor	BRCA
TCGA-A7-A56D-01A	1.12288051942286	Tumor	BRCA
TCGA-D8-A73W-01A	1.02909635170426	Tumor	BRCA
TCGA-AO-A0J5-01A	1.1394605599606	Tumor	BRCA
TCGA-E9-A1R7-11A	0.605966110917706	Normal	BRCA
TCGA-A2-A1G6-01A	0.693419120411914	Tumor	BRCA
TCGA-AC-A3OD-01B	0.847453259802721	Tumor	BRCA
TCGA-BH-A0H9-11A	0.586962303356716	Normal	BRCA
TCGA-A7-A0CJ-01A	1.30811914178716	Tumor	BRCA
TCGA-A8-A07U-01A	1.37533652053567	Tumor	BRCA
TCGA-D8-A1XS-01A	1.28601745755069	Tumor	BRCA
TCGA-B6-A0I8-01A	1.05289405977686	Tumor	BRCA
TCGA-LL-A5YM-01A	1.25405832212703	Tumor	BRCA
TCGA-E2-A15E-01A	1.12489416834988	Tumor	BRCA
TCGA-D8-A27G-01A	1.18455847568347	Tumor	BRCA
TCGA-BH-A1EX-01A	1.06395466868907	Tumor	BRCA
TCGA-A8-A076-01A	1.28521167568075	Tumor	BRCA
TCGA-EW-A1OV-01A	1.24113553569289	Tumor	BRCA
TCGA-B6-A0X7-01A	0.961148293911046	Tumor	BRCA
TCGA-B6-A0WT-01A	1.19959526652967	Tumor	BRCA
TCGA-A2-A4S3-01A	1.41676740835933	Tumor	BRCA
TCGA-BH-A0BZ-01A	1.31407306524349	Tumor	BRCA
TCGA-OL-A5RU-01A	0.898967327256676	Tumor	BRCA
TCGA-D8-A73U-01A	0.809793653424132	Tumor	BRCA
TCGA-A2-A0YT-01A	1.34821378707597	Tumor	BRCA
TCGA-A1-A0SK-01A	1.46576083200318	Tumor	BRCA
TCGA-E9-A295-01A	1.1287825007627	Tumor	BRCA
TCGA-AR-A1AR-01A	1.43423074287562	Tumor	BRCA
TCGA-D8-A1XY-01A	0.929131366433816	Tumor	BRCA
TCGA-LL-A8F5-01A	1.37633997752023	Tumor	BRCA
TCGA-E9-A1R6-01A	1.19615960515409	Tumor	BRCA
TCGA-BH-A1FL-01A	1.17375858235296	Tumor	BRCA
TCGA-BH-A18S-11A	0.690103824424775	Normal	BRCA
TCGA-E9-A1RE-01A	1.24249940970853	Tumor	BRCA
TCGA-BH-A0BC-11A	0.82355952514618	Normal	BRCA
TCGA-D8-A1JN-01A	0.931313922861099	Tumor	BRCA
TCGA-D8-A145-01A	1.00018020200876	Tumor	BRCA
TCGA-B6-A0IK-01A	1.31812015472669	Tumor	BRCA
TCGA-C8-A1HE-01A	1.11358069410475	Tumor	BRCA
TCGA-A8-A0AB-01A	1.23443466353486	Tumor	BRCA
TCGA-EW-A1J3-01A	1.27404574104576	Tumor	BRCA
TCGA-GI-A2C8-01A	0.721835094572136	Tumor	BRCA
TCGA-A2-A0YJ-01A	1.36431440949581	Tumor	BRCA
TCGA-A8-A0A7-01A	1.20912270982948	Tumor	BRCA
TCGA-A8-A08L-01A	1.35112801364224	Tumor	BRCA
TCGA-BH-A0H6-01A	1.02840157579884	Tumor	BRCA
TCGA-D8-A1XL-01A	1.29671585892543	Tumor	BRCA
TCGA-E2-A10B-01A	1.18410036739275	Tumor	BRCA
TCGA-E9-A228-01A	1.39296020620269	Tumor	BRCA
TCGA-A2-A3KD-01A	1.12502586834063	Tumor	BRCA
TCGA-AQ-A7U7-01A	1.02213371806641	Tumor	BRCA
TCGA-AO-A1KS-01A	1.33985846032774	Tumor	BRCA
TCGA-A7-A0DC-01B	0.498962368085619	Tumor	BRCA
TCGA-BH-A0EB-01A	1.05322927107263	Tumor	BRCA
TCGA-E2-A1LB-11A	0.907706461827202	Normal	BRCA
TCGA-C8-A12W-01A	1.33799575018179	Tumor	BRCA
TCGA-AR-A24L-01A	1.23567459595231	Tumor	BRCA
TCGA-EW-A1PB-01A	1.3445414522503	Tumor	BRCA
TCGA-D8-A1JJ-01A	1.30371419982611	Tumor	BRCA
TCGA-C8-A12Z-01A	1.33100996979614	Tumor	BRCA
TCGA-A8-A09X-01A	1.32687800281597	Tumor	BRCA
TCGA-AC-A62Y-01A	1.09330201653659	Tumor	BRCA
TCGA-AC-A3YJ-01A	0.989946417393197	Tumor	BRCA
TCGA-E9-A22G-01A	1.4578204084134	Tumor	BRCA
TCGA-GM-A5PX-01A	0.760236612694204	Tumor	BRCA
TCGA-A2-A4RX-01A	1.19845424788308	Tumor	BRCA
TCGA-BH-A0HK-11A	0.733691487514837	Normal	BRCA
TCGA-B6-A0WW-01A	1.23073358691194	Tumor	BRCA
TCGA-A2-A0SV-01A	1.34396607488858	Tumor	BRCA
TCGA-AR-A24U-01A	1.28032892212231	Tumor	BRCA
TCGA-B6-A0X0-01A	1.1463032621347	Tumor	BRCA
TCGA-BH-A0EA-01A	0.724089778982369	Tumor	BRCA
TCGA-LL-A440-01A	0.958452701770802	Tumor	BRCA
TCGA-A1-A0SQ-01A	1.17522820626019	Tumor	BRCA
TCGA-A8-A09N-01A	1.30591547398609	Tumor	BRCA
TCGA-AC-A3QQ-01B	0.951555923307587	Tumor	BRCA
TCGA-E2-A1BC-11A	0.541305044390644	Normal	BRCA
TCGA-BH-A18V-06A	1.37033513395874	Tumor	BRCA
TCGA-BH-A18H-01A	1.08825460392825	Tumor	BRCA
TCGA-E2-A1LH-01A	1.29828932846976	Tumor	BRCA
TCGA-C8-A27A-01A	1.4204769023399	Tumor	BRCA
TCGA-E9-A1R4-01A	1.18953637517129	Tumor	BRCA
TCGA-A2-A3XU-01A	1.31251205004747	Tumor	BRCA
TCGA-HN-A2NL-01A	1.43534825240425	Tumor	BRCA
TCGA-BH-A0BO-01A	0.835833072271427	Tumor	BRCA
TCGA-D8-A1Y0-01A	1.29789509280507	Tumor	BRCA
TCGA-B6-A40B-01A	1.16049924095659	Tumor	BRCA
TCGA-PL-A8LX-01A	0.948737151392907	Tumor	BRCA
TCGA-B6-A1KF-01A	1.4185120011622	Tumor	BRCA
TCGA-AO-A0J7-01A	1.33720466424514	Tumor	BRCA
TCGA-EW-A2FV-01A	1.33951980960856	Tumor	BRCA
TCGA-AR-A252-01A	1.11791709433961	Tumor	BRCA
TCGA-AN-A0XR-01A	1.31646871705914	Tumor	BRCA
TCGA-A2-A0YC-01A	1.13846039529744	Tumor	BRCA
TCGA-A8-A07P-01A	1.18661445289902	Tumor	BRCA
TCGA-BH-A1FR-11B	0.765057787793479	Normal	BRCA
TCGA-E9-A3X8-01A	0.999759843275635	Tumor	BRCA
TCGA-AC-A2B8-01A	1.02684440632266	Tumor	BRCA
TCGA-AO-A0JL-01A	1.29497565832525	Tumor	BRCA
TCGA-BH-A1FB-11A	0.580862514836659	Normal	BRCA
TCGA-D8-A27W-01A	1.31014957586806	Tumor	BRCA
TCGA-B6-A0RO-01A	1.05623711364951	Tumor	BRCA
TCGA-BH-A0DE-01A	1.00533332390108	Tumor	BRCA
TCGA-D8-A147-01A	1.38628746937879	Tumor	BRCA
TCGA-BH-A202-01A	1.36463165895527	Tumor	BRCA
TCGA-BH-A18R-01A	1.4188188351355	Tumor	BRCA
TCGA-BH-A0HA-11A	0.810285363156066	Normal	BRCA
TCGA-B6-A0RV-01A	1.18975308724963	Tumor	BRCA
TCGA-D8-A27P-01A	1.01400367077942	Tumor	BRCA
TCGA-BH-A0W7-01A	1.18619380182933	Tumor	BRCA
TCGA-BH-A0E1-11A	0.744778293915111	Normal	BRCA
TCGA-AC-A7VB-01A	1.36116956711749	Tumor	BRCA
TCGA-AN-A046-01A	1.13684887318088	Tumor	BRCA
TCGA-A2-A0SX-01A	1.31899954143209	Tumor	BRCA
TCGA-A8-A06N-01A	1.12375113746484	Tumor	BRCA
TCGA-BH-A8G0-01A	0.777818611669898	Tumor	BRCA
TCGA-BH-A0HP-01A	1.14184031781514	Tumor	BRCA
TCGA-BH-A18U-01A	1.42342467250224	Tumor	BRCA
TCGA-AN-A0AS-01A	1.16364480288019	Tumor	BRCA
TCGA-AO-A0JC-01A	1.10197405722042	Tumor	BRCA
TCGA-BH-A1F2-01A	1.30105253637504	Tumor	BRCA
TCGA-BH-A18M-01A	1.14578662625309	Tumor	BRCA
TCGA-C8-A12L-01A	1.40606018867552	Tumor	BRCA
TCGA-E9-A1R7-01A	1.27792530854939	Tumor	BRCA
TCGA-BH-A1FH-01A	0.88044228775966	Tumor	BRCA
TCGA-AR-A24V-01A	1.12663868017151	Tumor	BRCA
TCGA-AC-A6IX-01A	1.07456393733587	Tumor	BRCA
TCGA-D8-A1JH-01A	0.966372562738188	Tumor	BRCA
TCGA-BH-A1FE-01A	1.26587101896738	Tumor	BRCA
TCGA-A2-A25C-01A	1.31633561528284	Tumor	BRCA
TCGA-B6-A0IQ-01A	1.44982251594222	Tumor	BRCA
TCGA-AO-A0JI-01A	1.17963869164374	Tumor	BRCA
TCGA-AC-A2FB-11A	0.744140295216264	Normal	BRCA
TCGA-B6-A0IA-01A	1.26531447281545	Tumor	BRCA
TCGA-E2-A1L7-01A	1.42638482822096	Tumor	BRCA
TCGA-BH-A18F-01A	1.30190701680051	Tumor	BRCA
TCGA-C8-A1HI-01A	1.11645685147061	Tumor	BRCA
TCGA-A2-A0YD-01A	1.03071417582739	Tumor	BRCA
TCGA-A8-A06U-01A	1.25990967715297	Tumor	BRCA
TCGA-BH-A18S-01A	0.938619030575835	Tumor	BRCA
TCGA-A8-A08S-01A	1.25100213696642	Tumor	BRCA
TCGA-A8-A08C-01A	1.05651182695776	Tumor	BRCA
TCGA-C8-A1HO-01A	1.24075398849933	Tumor	BRCA
TCGA-AO-A0JG-01A	0.898961322806841	Tumor	BRCA
TCGA-E9-A1NF-01A	1.13463204706834	Tumor	BRCA
TCGA-AO-A0J6-01A	1.38645101913385	Tumor	BRCA
TCGA-LL-A5YP-01A	1.31929183695182	Tumor	BRCA
TCGA-BH-A0DI-01A	1.02432120166509	Tumor	BRCA
TCGA-BH-A1FJ-01A	1.34972489935492	Tumor	BRCA
TCGA-UU-A93S-01A	1.38556720193874	Tumor	BRCA
TCGA-A2-A0YE-01A	1.39271623861514	Tumor	BRCA
TCGA-BH-A209-01A	1.41425691986034	Tumor	BRCA
TCGA-OL-A5RX-01A	0.857521094413481	Tumor	BRCA
TCGA-E2-A15D-01A	0.902211059040435	Tumor	BRCA
TCGA-D8-A27H-01A	1.28711162729374	Tumor	BRCA
TCGA-BH-A1F6-01A	1.36303966729308	Tumor	BRCA
TCGA-A1-A0SD-01A	1.0785461755964	Tumor	BRCA
TCGA-A7-A26J-01B	0.799549326231064	Tumor	BRCA
TCGA-D8-A1XC-01A	1.02765155231849	Tumor	BRCA
TCGA-A2-A04R-01A	1.35035320598757	Tumor	BRCA
TCGA-LD-A66U-01A	0.965405063290626	Tumor	BRCA
TCGA-E2-A15O-01A	1.28272784400862	Tumor	BRCA
TCGA-AR-A24T-01A	0.957686165985257	Tumor	BRCA
TCGA-BH-A0HO-01A	1.0989514134768	Tumor	BRCA
TCGA-A7-A6VW-01A	1.42345152538679	Tumor	BRCA
TCGA-E2-A153-11A	0.808470355529029	Normal	BRCA
TCGA-BH-A0HY-01A	1.32613767381741	Tumor	BRCA
TCGA-3C-AALJ-01A	1.27575106014036	Tumor	BRCA
TCGA-BH-AB28-01A	1.10333681820694	Tumor	BRCA
TCGA-A7-A0CG-01A	1.12249800887305	Tumor	BRCA
TCGA-A8-A08H-01A	1.236901226737	Tumor	BRCA
TCGA-B6-A0WV-01A	1.32052019217207	Tumor	BRCA
TCGA-D8-A1XF-01A	1.37490527512145	Tumor	BRCA
TCGA-BH-A0BQ-01A	1.02768384929388	Tumor	BRCA
TCGA-E9-A1RF-11A	0.558813583018822	Normal	BRCA
TCGA-EW-A1PC-01B	1.49611673235103	Tumor	BRCA
TCGA-A8-A08I-01A	1.27511685289757	Tumor	BRCA
TCGA-B6-A0X4-01A	0.935520930391312	Tumor	BRCA
TCGA-E9-A2JS-01A	1.3524224034209	Tumor	BRCA
TCGA-A8-A096-01A	1.18081349628831	Tumor	BRCA
TCGA-BH-A1F6-11B	0.675863423043845	Normal	BRCA
TCGA-B6-A0WY-01A	1.09576230792075	Tumor	BRCA
TCGA-BH-A18V-11A	0.540032763646139	Normal	BRCA
TCGA-A8-A09E-01A	1.31482499757974	Tumor	BRCA
TCGA-BH-A1ES-06A	0.977739719951806	Tumor	BRCA
TCGA-EW-A1OW-01A	1.39820102232212	Tumor	BRCA
TCGA-D8-A1XD-01A	1.17424285790942	Tumor	BRCA
TCGA-E9-A54X-01A	1.17058943285797	Tumor	BRCA
TCGA-B6-A0RG-01A	1.2612864535584	Tumor	BRCA
TCGA-A8-A097-01A	1.27244912276104	Tumor	BRCA
TCGA-A2-A0CX-01A	1.31468608812449	Tumor	BRCA
TCGA-E9-A5FK-01A	0.937318938034588	Tumor	BRCA
TCGA-BH-A1FG-11B	0.715528026111625	Normal	BRCA
TCGA-C8-A8HQ-01A	1.34876822021304	Tumor	BRCA
TCGA-BH-A0BP-01A	1.02558531469417	Tumor	BRCA
TCGA-B6-A0RL-01A	1.36625667181373	Tumor	BRCA
TCGA-A8-A08F-01A	1.38730516291514	Tumor	BRCA
TCGA-A2-A0CK-01A	1.11769002309277	Tumor	BRCA
TCGA-E9-A1N4-01A	1.17002788947048	Tumor	BRCA
TCGA-D8-A1XZ-01A	1.26094999432639	Tumor	BRCA
TCGA-AR-A1AS-01A	1.23842763440244	Tumor	BRCA
TCGA-BH-A18N-11A	0.581959063224457	Normal	BRCA
TCGA-EW-A424-01A	1.09123212715279	Tumor	BRCA
TCGA-A7-A3RF-01A	1.01890947226051	Tumor	BRCA
TCGA-AR-A24H-01A	1.40563777379972	Tumor	BRCA
TCGA-A8-A06T-01A	1.13102213078438	Tumor	BRCA
TCGA-C8-A1HL-01A	1.41349556623315	Tumor	BRCA
TCGA-D8-A1X8-01A	1.13724503584059	Tumor	BRCA
TCGA-AO-A1KT-01A	1.29687143534811	Tumor	BRCA
TCGA-E2-A15K-11A	0.77779975982751	Normal	BRCA
TCGA-B6-A0RQ-01A	0.75620094110395	Tumor	BRCA
TCGA-AR-A1AQ-01A	1.3973572290206	Tumor	BRCA
TCGA-OL-A5D6-01A	1.03152732812787	Tumor	BRCA
TCGA-A8-A091-01A	1.05987739133994	Tumor	BRCA
TCGA-A7-A4SE-01A	1.38196238201471	Tumor	BRCA
TCGA-AC-A2FE-01A	1.05770062944698	Tumor	BRCA
TCGA-BH-A1F2-11A	0.648547002516747	Normal	BRCA
TCGA-E9-A1ND-11A	0.933309580128245	Normal	BRCA
TCGA-C8-A26Z-01A	1.19400417470279	Tumor	BRCA
TCGA-C8-A12Y-01A	1.20569697720031	Tumor	BRCA
TCGA-A7-A13F-01A	1.38063150589589	Tumor	BRCA
TCGA-BH-A28Q-01A	0.965619936415535	Tumor	BRCA
TCGA-GM-A5PV-01A	0.936561502586618	Tumor	BRCA
TCGA-A7-A4SC-01A	0.991860662681838	Tumor	BRCA
TCGA-A8-A09G-01A	1.3027785673178	Tumor	BRCA
TCGA-A7-A13E-11A	0.715508628853963	Normal	BRCA
TCGA-E2-A15H-01A	1.27519782521033	Tumor	BRCA
TCGA-A7-A13E-01B	1.00513369345861	Tumor	BRCA
TCGA-B6-A0IH-01A	0.764726281335074	Tumor	BRCA
TCGA-A2-A1G4-01A	1.2884362006199	Tumor	BRCA
TCGA-A8-A093-01A	1.1323318096707	Tumor	BRCA
TCGA-C8-A12O-01A	1.26300733514795	Tumor	BRCA
TCGA-AO-A1KQ-01A	1.36342787512651	Tumor	BRCA
TCGA-AR-A256-01A	1.46879564852482	Tumor	BRCA
TCGA-OL-A66I-01A	1.37632106578975	Tumor	BRCA
TCGA-C8-A3M7-01A	1.09538677630239	Tumor	BRCA
TCGA-A2-A04W-01A	1.23771263787021	Tumor	BRCA
TCGA-OL-A97C-01A	1.11171324211206	Tumor	BRCA
TCGA-AR-A1AM-01A	0.866727032394579	Tumor	BRCA
TCGA-AR-A2LR-01A	1.37889475912658	Tumor	BRCA
TCGA-EW-A1OZ-01A	1.30180208304265	Tumor	BRCA
TCGA-A1-A0SF-01A	1.11274030748371	Tumor	BRCA
TCGA-A1-A0SJ-01A	1.24051678760772	Tumor	BRCA
TCGA-A7-A13G-11A	0.509645835408856	Normal	BRCA
TCGA-D8-A1JU-01A	0.744736552295817	Tumor	BRCA
TCGA-A8-A07F-01A	1.16483047900797	Tumor	BRCA
TCGA-A7-A6VY-01A	1.37428232899919	Tumor	BRCA
TCGA-BH-A1FU-11A	0.64091098297721	Normal	BRCA
TCGA-BH-A0BZ-11A	0.651668142355218	Normal	BRCA
TCGA-A2-A0CU-01A	1.20149209058485	Tumor	BRCA
TCGA-BH-A18L-11A	0.683877779752092	Normal	BRCA
TCGA-E9-A1NE-01A	1.22561700572691	Tumor	BRCA
TCGA-A7-A0D9-01A	0.987772493645801	Tumor	BRCA
TCGA-C8-A12K-01A	1.4077072025577	Tumor	BRCA
TCGA-A8-A07O-01A	1.46183585859854	Tumor	BRCA
TCGA-C8-A12U-01A	1.39820085229724	Tumor	BRCA
TCGA-C8-A8HP-01A	1.2677846627976	Tumor	BRCA
TCGA-A2-A3XV-01A	1.16858671047713	Tumor	BRCA
TCGA-BH-A0AW-01A	1.26268177584272	Tumor	BRCA
TCGA-AN-A0FF-01A	1.23976381620709	Tumor	BRCA
TCGA-AR-A24M-01A	1.10520015048478	Tumor	BRCA
TCGA-BH-A0DP-11A	0.606652055375695	Normal	BRCA
TCGA-E2-A2P6-01A	1.21103476787096	Tumor	BRCA
TCGA-C8-A130-01A	1.38142087462455	Tumor	BRCA
TCGA-C8-A274-01A	1.23118799169468	Tumor	BRCA
TCGA-E9-A1RD-11A	0.704928261099371	Normal	BRCA
TCGA-D8-A73X-01A	1.00358509397152	Tumor	BRCA
TCGA-AO-A0JA-01A	1.24238216318609	Tumor	BRCA
TCGA-LL-A5YN-01A	1.11827971682423	Tumor	BRCA
TCGA-D8-A1XB-01A	1.10033276079065	Tumor	BRCA
TCGA-LL-A6FP-01A	0.952029889141523	Tumor	BRCA
TCGA-A7-A26E-01B	0.603189365432237	Tumor	BRCA
TCGA-A7-A6VX-01A	1.20377755213801	Tumor	BRCA
TCGA-AC-A6IW-01A	1.39510449804089	Tumor	BRCA
TCGA-BH-A0C3-01A	1.20167432134821	Tumor	BRCA
TCGA-E9-A1NF-11A	0.750763928665607	Normal	BRCA
TCGA-E2-A1L9-01A	1.11122063646964	Tumor	BRCA
TCGA-BH-A1EV-01A	1.23715111789283	Tumor	BRCA
TCGA-A2-A3XX-01A	1.36163300231484	Tumor	BRCA
TCGA-E9-A1NA-01A	1.22731795738403	Tumor	BRCA
TCGA-EW-A1OY-01A	1.3321637811942	Tumor	BRCA
TCGA-BH-A0AU-01A	1.23657147867403	Tumor	BRCA
TCGA-B6-A0WS-01A	1.16631874657904	Tumor	BRCA
TCGA-B6-A0I5-01A	1.10070494744794	Tumor	BRCA
TCGA-E2-A14P-01A	1.39248023386101	Tumor	BRCA
TCGA-GM-A2DF-01A	1.3317654333935	Tumor	BRCA
TCGA-AQ-A04H-01B	1.30348451846232	Tumor	BRCA
TCGA-AC-A6NO-01A	1.17280612897992	Tumor	BRCA
TCGA-BH-A0E9-01B	1.02209040449623	Tumor	BRCA
TCGA-E9-A1N4-11A	0.827660905192815	Normal	BRCA
TCGA-BH-A0B1-01A	1.24396957058333	Tumor	BRCA
TCGA-AR-A0TW-01A	1.17100182565194	Tumor	BRCA
TCGA-AN-A0FX-01A	1.29209382244908	Tumor	BRCA
TCGA-BH-A0BD-01A	1.32318850542991	Tumor	BRCA
TCGA-D8-A1JA-01A	1.21109875340273	Tumor	BRCA
TCGA-S3-AA11-01A	1.12106150610368	Tumor	BRCA
TCGA-AO-A03T-01A	1.23899117129355	Tumor	BRCA
TCGA-AC-A3YI-01A	0.885738100541127	Tumor	BRCA
TCGA-BH-A0B2-01A	1.02414620977872	Tumor	BRCA
TCGA-LL-A7T0-01A	1.33321029652893	Tumor	BRCA
TCGA-BH-A0DH-01A	1.17737503644907	Tumor	BRCA
TCGA-AC-A8OQ-01A	1.31765298731832	Tumor	BRCA
TCGA-C8-A12N-01A	0.994452166848944	Tumor	BRCA
TCGA-AO-A03U-01B	1.00882533334208	Tumor	BRCA
TCGA-C8-A12T-01A	1.36680118552396	Tumor	BRCA
TCGA-AO-A0J2-01A	1.41965495067601	Tumor	BRCA
TCGA-D8-A27R-01A	1.32027499379039	Tumor	BRCA
TCGA-A2-A0EU-01A	1.19369993046003	Tumor	BRCA
TCGA-AO-A12D-01A	1.21069542775078	Tumor	BRCA
TCGA-D8-A1XT-01A	1.28157766460431	Tumor	BRCA
TCGA-A2-A0CW-01A	1.38840911731041	Tumor	BRCA
TCGA-E2-A10F-01A	1.15709602655066	Tumor	BRCA
TCGA-BH-A0E7-01A	1.0623895124596	Tumor	BRCA
TCGA-D8-A1XG-01A	1.07115722377133	Tumor	BRCA
TCGA-BH-A0AY-11A	0.71886110254946	Normal	BRCA
TCGA-E9-A1N8-01A	1.31301803915138	Tumor	BRCA
TCGA-E2-A2P5-01A	1.31240741320615	Tumor	BRCA
TCGA-BH-A18P-11A	0.562026227666178	Normal	BRCA
TCGA-C8-A278-01A	1.3172865494362	Tumor	BRCA
TCGA-A8-A08R-01A	1.41534578314256	Tumor	BRCA
TCGA-E2-A15A-01A	1.32902136257448	Tumor	BRCA
TCGA-BH-A1FE-11B	0.847588679081376	Normal	BRCA
TCGA-BH-A1EO-11A	0.81396712081449	Normal	BRCA
TCGA-D8-A1JT-01A	1.2592381290321	Tumor	BRCA
TCGA-D8-A142-01A	1.26009561844705	Tumor	BRCA
TCGA-A2-A3Y0-01A	1.39840619419144	Tumor	BRCA
TCGA-AQ-A0Y5-01A	1.03473049808687	Tumor	BRCA
TCGA-A8-A07W-01A	1.36217729483901	Tumor	BRCA
TCGA-A1-A0SM-01A	1.21108410985444	Tumor	BRCA
TCGA-AC-A3EH-01A	1.12090410476834	Tumor	BRCA
TCGA-MS-A51U-01A	0.925550166391856	Tumor	BRCA
TCGA-AR-A24K-01A	1.2968719613012	Tumor	BRCA
TCGA-AC-A2BM-01A	1.20520254564972	Tumor	BRCA
TCGA-A2-A3XY-01A	1.28453461146309	Tumor	BRCA
TCGA-E2-A14W-01A	1.28664348292958	Tumor	BRCA
TCGA-BH-A1F8-01A	1.31322932016813	Tumor	BRCA
TCGA-E9-A1RA-01A	1.10343393287345	Tumor	BRCA
TCGA-A8-A0A6-01A	1.00461630370473	Tumor	BRCA
TCGA-AC-A7VC-01A	1.29768462084454	Tumor	BRCA
TCGA-C8-A27B-01A	1.45478346967459	Tumor	BRCA
TCGA-S3-AA15-01A	1.28349301072397	Tumor	BRCA
TCGA-BH-A1ES-01A	1.26636460974427	Tumor	BRCA
TCGA-E2-A1L6-01A	1.11400815856626	Tumor	BRCA
TCGA-BH-A0DT-11A	0.790000067380584	Normal	BRCA
TCGA-E9-A1R0-01A	1.15114880555737	Tumor	BRCA
TCGA-BH-A0B6-01A	1.01401053414258	Tumor	BRCA
TCGA-B6-A0RN-01A	0.92148197526692	Tumor	BRCA
TCGA-A8-A09W-01A	1.39025952151187	Tumor	BRCA
TCGA-EW-A1P3-01A	1.21537852761747	Tumor	BRCA
TCGA-A7-A13F-11A	0.650883806409775	Normal	BRCA
TCGA-A2-A0T6-01A	0.877733985121633	Tumor	BRCA
TCGA-A7-A5ZW-01A	0.943342236718569	Tumor	BRCA
TCGA-BH-A203-01A	1.36074311804287	Tumor	BRCA
TCGA-DS-A7WI-01A	1.42251227782705	Tumor	CESC
TCGA-EX-A449-01A	1.49133895050171	Tumor	CESC
TCGA-VS-A958-01A	1.52220415233147	Tumor	CESC
TCGA-MY-A5BE-01A	1.46213827276649	Tumor	CESC
TCGA-C5-A905-01A	1.4524636997013	Tumor	CESC
TCGA-Q1-A73Q-01A	1.54165879000447	Tumor	CESC
TCGA-BI-A0VR-01A	1.47282286557263	Tumor	CESC
TCGA-EK-A2PK-01A	1.3627837480767	Tumor	CESC
TCGA-FU-A3WB-01A	1.57391859751858	Tumor	CESC
TCGA-MA-AA41-01A	1.5510847476554	Tumor	CESC
TCGA-IR-A3LK-01A	1.53027284235898	Tumor	CESC
TCGA-VS-A952-01A	1.4160227138493	Tumor	CESC
TCGA-C5-A8YT-01A	1.39381605720849	Tumor	CESC
TCGA-EA-A5ZD-01A	1.49056559258537	Tumor	CESC
TCGA-C5-A1MI-01A	1.50777900462177	Tumor	CESC
TCGA-EK-A2RO-01A	1.48413886073714	Tumor	CESC
TCGA-FU-A3YQ-01A	1.44899888670987	Tumor	CESC
TCGA-C5-A7CL-01A	1.49771747566261	Tumor	CESC
TCGA-VS-A9UB-01A	1.50762371504549	Tumor	CESC
TCGA-C5-A1BM-01A	1.42798324441037	Tumor	CESC
TCGA-C5-A2LY-01A	1.43434540246685	Tumor	CESC
TCGA-EA-A50E-01A	1.49010325609335	Tumor	CESC
TCGA-ZJ-AAXU-01A	1.48414870771596	Tumor	CESC
TCGA-HM-A6W2-01A	1.41122693875696	Tumor	CESC
TCGA-C5-A1MQ-01A	1.27530851831687	Tumor	CESC
TCGA-C5-A1BE-01B	1.45705368447078	Tumor	CESC
TCGA-C5-A1MN-01A	1.45297165080934	Tumor	CESC
TCGA-VS-A9U7-01A	1.49827745255627	Tumor	CESC
TCGA-ZJ-AB0I-01A	1.47985214724167	Tumor	CESC
TCGA-LP-A4AX-01A	1.51705974981724	Tumor	CESC
TCGA-JW-A5VH-01A	1.51169901070291	Tumor	CESC
TCGA-C5-A902-01A	1.47265193800155	Tumor	CESC
TCGA-FU-A23L-01A	1.41742017009232	Tumor	CESC
TCGA-FU-A3NI-01A	1.51454668978216	Tumor	CESC
TCGA-VS-A9UT-01A	1.32783795441535	Tumor	CESC
TCGA-C5-A8YR-01A	1.46108111048235	Tumor	CESC
TCGA-VS-A94X-01A	1.50168049873094	Tumor	CESC
TCGA-VS-A8EK-01A	1.44169793745073	Tumor	CESC
TCGA-FU-A3HZ-01A	1.46709497688496	Tumor	CESC
TCGA-ZJ-AAXT-01A	1.52910695022763	Tumor	CESC
TCGA-C5-A2LT-01A	1.34817717066447	Tumor	CESC
TCGA-WL-A834-01A	1.50477410129729	Tumor	CESC
TCGA-FU-A40J-01A	1.40551700603353	Tumor	CESC
TCGA-MU-A5YI-01A	1.34236894366296	Tumor	CESC
TCGA-MA-AA3W-01A	1.47713039616862	Tumor	CESC
TCGA-EK-A2PG-01A	1.48530705233452	Tumor	CESC
TCGA-UC-A7PG-06A	1.48809257033168	Tumor	CESC
TCGA-EA-A5ZE-01A	1.42061333657989	Tumor	CESC
TCGA-4J-AA1J-01A	1.48941454152558	Tumor	CESC
TCGA-C5-A7CH-01A	1.47168210425424	Tumor	CESC
TCGA-C5-A8XH-01A	1.47464375260416	Tumor	CESC
TCGA-JW-A69B-01A	1.3457865976442	Tumor	CESC
TCGA-ZX-AA5X-01A	1.33863279663378	Tumor	CESC
TCGA-VS-A9V0-01A	1.46634935599029	Tumor	CESC
TCGA-EA-A97N-01A	1.47542697650543	Tumor	CESC
TCGA-Q1-A73S-01A	1.50461387697085	Tumor	CESC
TCGA-ZJ-AAXA-01A	1.52394947326098	Tumor	CESC
TCGA-DS-A0VL-01A	1.44506766716518	Tumor	CESC
TCGA-C5-A1BN-01B	1.56384125744207	Tumor	CESC
TCGA-EK-A2IR-01A	1.43082179635532	Tumor	CESC
TCGA-C5-A2M1-01A	1.49355687425953	Tumor	CESC
TCGA-C5-A7CJ-01A	1.44358881470697	Tumor	CESC
TCGA-EA-A1QT-01A	1.51972316658949	Tumor	CESC
TCGA-VS-A957-01A	1.48742571852212	Tumor	CESC
TCGA-JW-A5VK-01A	1.46828317380582	Tumor	CESC
TCGA-EK-A2R7-01A	1.51510833650981	Tumor	CESC
TCGA-EA-A4BA-01A	1.39859112395897	Tumor	CESC
TCGA-EA-A411-01A	1.47359209685351	Tumor	CESC
TCGA-HM-A6W2-06A	1.50206792243654	Tumor	CESC
TCGA-C5-A7UE-01A	1.448236300493	Tumor	CESC
TCGA-JW-A5VI-01A	1.51316977837296	Tumor	CESC
TCGA-VS-A9UD-01A	1.46124387526409	Tumor	CESC
TCGA-DS-A0VN-01A	1.52129605262107	Tumor	CESC
TCGA-HM-A3JK-01A	1.33450724410007	Tumor	CESC
TCGA-LP-A5U3-01A	1.51379140326603	Tumor	CESC
TCGA-DG-A2KH-01A	1.46217288495409	Tumor	CESC
TCGA-C5-A2LS-01A	1.49200806123973	Tumor	CESC
TCGA-IR-A3LH-01A	1.39059523022948	Tumor	CESC
TCGA-Q1-A5R3-01A	1.31157052722339	Tumor	CESC
TCGA-MA-AA3X-01A	1.40845675205749	Tumor	CESC
TCGA-VS-A954-01A	1.51460702462736	Tumor	CESC
TCGA-EA-A3HS-01A	1.46019492741849	Tumor	CESC
TCGA-EA-A3HR-01A	1.470031582056	Tumor	CESC
TCGA-ZJ-AB0H-01A	1.45123533669779	Tumor	CESC
TCGA-JX-A3Q0-01A	1.48441126276324	Tumor	CESC
TCGA-DS-A3LQ-01A	1.42896641152811	Tumor	CESC
TCGA-EK-A2R8-01A	1.52470268631922	Tumor	CESC
TCGA-FU-A3TX-01A	1.48503374954435	Tumor	CESC
TCGA-EA-A556-01A	1.39211319154794	Tumor	CESC
TCGA-VS-A9UO-01A	1.39091034586624	Tumor	CESC
TCGA-EX-A3L1-01A	1.44296601152734	Tumor	CESC
TCGA-C5-A7CM-01A	1.41785001486579	Tumor	CESC
TCGA-ZJ-AAXF-01A	1.40262861188834	Tumor	CESC
TCGA-2W-A8YY-01A	1.43431339119806	Tumor	CESC
TCGA-VS-A9UR-01A	1.40611697581715	Tumor	CESC
TCGA-C5-A7X3-01A	1.38529995127069	Tumor	CESC
TCGA-HM-A4S6-01A	1.48993312662425	Tumor	CESC
TCGA-FU-A770-01A	1.48334841033973	Tumor	CESC
TCGA-VS-A9UC-01A	1.42058392579992	Tumor	CESC
TCGA-DS-A1OC-01A	1.4454299840532	Tumor	CESC
TCGA-EX-A69M-01A	1.37540250343457	Tumor	CESC
TCGA-C5-A1MK-01A	1.45887207741925	Tumor	CESC
TCGA-JW-A5VJ-01A	1.48700484878696	Tumor	CESC
TCGA-EX-A1H6-01B	1.34249803920364	Tumor	CESC
TCGA-EA-A3Y4-01A	1.36653420011028	Tumor	CESC
TCGA-JW-A5VL-01A	1.50899625589181	Tumor	CESC
TCGA-EA-A1QS-01A	1.25750372628965	Tumor	CESC
TCGA-EK-A2PM-01A	1.48665249444876	Tumor	CESC
TCGA-JX-A3PZ-01A	1.42497891739572	Tumor	CESC
TCGA-DG-A2KK-01A	1.46259506210356	Tumor	CESC
TCGA-VS-A8QM-01A	1.37651251760018	Tumor	CESC
TCGA-C5-A7CO-01A	1.47110244303102	Tumor	CESC
TCGA-VS-A9UH-01A	1.46275131609835	Tumor	CESC
TCGA-EA-A439-01A	1.54982522883812	Tumor	CESC
TCGA-EK-A3GJ-01A	1.51983477656865	Tumor	CESC
TCGA-EA-A3HQ-01A	1.53150494922608	Tumor	CESC
TCGA-EA-A6QX-01A	1.45171218605765	Tumor	CESC
TCGA-C5-A7UI-01A	1.41455069759256	Tumor	CESC
TCGA-ZJ-AAXD-01A	1.48469582970938	Tumor	CESC
TCGA-LP-A4AV-01A	1.35442669004341	Tumor	CESC
TCGA-VS-A950-01A	1.51499635034965	Tumor	CESC
TCGA-C5-A3HD-01B	1.54935670167434	Tumor	CESC
TCGA-DS-A5RQ-01A	1.42456852371818	Tumor	CESC
TCGA-VS-A9UP-01A	1.51558082133559	Tumor	CESC
TCGA-C5-A7CG-01A	1.41432725167298	Tumor	CESC
TCGA-MY-A5BD-01A	1.49615186842035	Tumor	CESC
TCGA-C5-A1M6-01A	1.49542596417425	Tumor	CESC
TCGA-VS-A8QF-01A	1.46828572605793	Tumor	CESC
TCGA-EK-A2RE-01A	1.47941170257284	Tumor	CESC
TCGA-UC-A7PG-01A	1.41151657736892	Tumor	CESC
TCGA-VS-AA62-01A	1.43768420913358	Tumor	CESC
TCGA-C5-A2M2-01A	1.4530011389512	Tumor	CESC
TCGA-MA-AA3Y-01A	1.49014129943731	Tumor	CESC
TCGA-MY-A913-01A	1.46390402854171	Tumor	CESC
TCGA-C5-A7CK-01A	1.53774712528121	Tumor	CESC
TCGA-UC-A7PI-01A	1.40879501404991	Tumor	CESC
TCGA-C5-A7X5-01A	1.49962704931083	Tumor	CESC
TCGA-DG-A2KJ-01A	1.29206923894551	Tumor	CESC
TCGA-VS-A9V3-01A	1.46275797400568	Tumor	CESC
TCGA-DS-A7WF-01A	1.43525659777142	Tumor	CESC
TCGA-C5-A8XK-01A	1.52150639145752	Tumor	CESC
TCGA-EA-A5FO-01A	1.5305206925823	Tumor	CESC
TCGA-VS-A9UZ-01A	1.46491055835509	Tumor	CESC
TCGA-EK-A2IP-01A	1.45523324373473	Tumor	CESC
TCGA-VS-A94W-01A	1.48073700359571	Tumor	CESC
TCGA-DS-A1OB-01A	1.50540728290672	Tumor	CESC
TCGA-EA-A410-01A	1.50062415261731	Tumor	CESC
TCGA-EX-A8YF-01A	1.4410999299086	Tumor	CESC
TCGA-EK-A2H0-01A	1.48010097678049	Tumor	CESC
TCGA-VS-A9UV-01A	1.55678489359056	Tumor	CESC
TCGA-LP-A7HU-01A	1.5126282689166	Tumor	CESC
TCGA-VS-A8EI-01A	1.41054085534347	Tumor	CESC
TCGA-BI-A0VS-01A	1.45147197728701	Tumor	CESC
TCGA-DS-A0VM-01A	1.50129929146971	Tumor	CESC
TCGA-IR-A3LB-01A	1.35800990479682	Tumor	CESC
TCGA-VS-A8EC-01A	1.54042932859867	Tumor	CESC
TCGA-VS-A9V2-01A	1.44451167047634	Tumor	CESC
TCGA-EK-A3GN-01A	1.5471876310949	Tumor	CESC
TCGA-IR-A3LA-01A	1.50484661470279	Tumor	CESC
TCGA-C5-A7X8-01A	1.39814272553455	Tumor	CESC
TCGA-EK-A2RL-01A	1.52671177250728	Tumor	CESC
TCGA-C5-A0TN-01A	1.49077741882754	Tumor	CESC
TCGA-FU-A57G-01A	1.22010601245766	Tumor	CESC
TCGA-EK-A2PI-01A	1.47473439980739	Tumor	CESC
TCGA-Q1-A73P-01A	1.42856756874367	Tumor	CESC
TCGA-C5-A1MP-01A	1.42448056591295	Tumor	CESC
TCGA-VS-A8EL-01A	1.46193555445275	Tumor	CESC
TCGA-C5-A1BQ-01C	1.483593912127	Tumor	CESC
TCGA-ZJ-AAXI-01A	1.40475065858757	Tumor	CESC
TCGA-FU-A23K-01A	1.45445790251542	Tumor	CESC
TCGA-Q1-A6DT-01A	1.48779226048917	Tumor	CESC
TCGA-EK-A2H1-01A	1.43633969018479	Tumor	CESC
TCGA-C5-A1M5-01A	1.50040360198678	Tumor	CESC
TCGA-EA-A44S-01A	1.5096504945674	Tumor	CESC
TCGA-EA-A78R-01A	1.46456530227109	Tumor	CESC
TCGA-C5-A7XC-01A	1.41193590829319	Tumor	CESC
TCGA-VS-A9V4-01A	1.4645526398994	Tumor	CESC
TCGA-EK-A2RA-01A	1.51014649127111	Tumor	CESC
TCGA-EX-A1H5-01A	1.52481542458133	Tumor	CESC
TCGA-VS-A953-01A	1.55672162776124	Tumor	CESC
TCGA-MA-AA3Z-01A	1.47548784673923	Tumor	CESC
TCGA-VS-A959-01A	1.43692253878319	Tumor	CESC
TCGA-FU-A3EO-01A	1.38357545958678	Tumor	CESC
TCGA-BI-A20A-01A	1.48497487549981	Tumor	CESC
TCGA-DS-A1OD-01A	1.46108274742434	Tumor	CESC
TCGA-C5-A1M9-01A	1.5513343459978	Tumor	CESC
TCGA-MY-A5BF-11A	0.802712814886854	Normal	CESC
TCGA-Q1-A6DW-01A	1.53290421847102	Tumor	CESC
TCGA-C5-A3HF-01A	1.34831486089553	Tumor	CESC
TCGA-VS-A8Q9-01A	1.50986057310351	Tumor	CESC
TCGA-Q1-A5R2-01A	1.438230895916	Tumor	CESC
TCGA-VS-A8Q8-01A	1.38309415345059	Tumor	CESC
TCGA-C5-A1BJ-01A	1.49142457197092	Tumor	CESC
TCGA-Q1-A6DV-01A	1.49587216095715	Tumor	CESC
TCGA-EK-A3GK-01A	1.49423852444672	Tumor	CESC
TCGA-IR-A3LF-01A	1.47697134754057	Tumor	CESC
TCGA-C5-A1M7-01A	1.44814281611501	Tumor	CESC
TCGA-EK-A2PL-01A	1.39329238989755	Tumor	CESC
TCGA-LP-A4AU-01A	1.43478544143943	Tumor	CESC
TCGA-ZJ-AAXJ-01A	1.47058910228866	Tumor	CESC
TCGA-VS-A94Z-01A	1.48759131290745	Tumor	CESC
TCGA-EK-A2GZ-01A	1.44519793627724	Tumor	CESC
TCGA-JW-A852-01A	1.42348517921858	Tumor	CESC
TCGA-VS-A9V5-01A	1.45981165118858	Tumor	CESC
TCGA-ZJ-AAXB-01A	1.54269086853731	Tumor	CESC
TCGA-EK-A2R9-01A	1.46584944814816	Tumor	CESC
TCGA-C5-A3HE-01A	1.46930242404445	Tumor	CESC
TCGA-ZJ-A8QR-01A	1.46911500585981	Tumor	CESC
TCGA-EK-A2RC-01A	1.42834255652038	Tumor	CESC
TCGA-C5-A1ML-01A	1.42400706997611	Tumor	CESC
TCGA-FU-A5XV-01A	1.43622681940911	Tumor	CESC
TCGA-EA-A43B-01A	1.43941873411298	Tumor	CESC
TCGA-MA-AA42-01A	1.3929755749953	Tumor	CESC
TCGA-VS-A9UJ-01A	1.42862090908795	Tumor	CESC
TCGA-VS-A9V1-01A	1.40820453434755	Tumor	CESC
TCGA-JW-AAVH-01A	1.50766035753868	Tumor	CESC
TCGA-VS-A8EJ-01A	1.35958772319742	Tumor	CESC
TCGA-Q1-A73O-01A	1.49838155902918	Tumor	CESC
TCGA-FU-A2QG-01A	1.45657628121718	Tumor	CESC
TCGA-DS-A1O9-01A	1.48113235099699	Tumor	CESC
TCGA-VS-A8QA-01A	1.51809705224	Tumor	CESC
TCGA-C5-A1MH-01A	1.46283734624339	Tumor	CESC
TCGA-XS-A8TJ-01A	1.40430840507391	Tumor	CESC
TCGA-C5-A1ME-01A	1.35345622960783	Tumor	CESC
TCGA-C5-A2LZ-01A	1.49144927453817	Tumor	CESC
TCGA-HM-A3JJ-11A	0.619819273617369	Normal	CESC
TCGA-GH-A9DA-01A	1.51563576997181	Tumor	CESC
TCGA-VS-A8QH-01A	1.3613549213696	Tumor	CESC
TCGA-VS-A9U6-01A	1.4071910812719	Tumor	CESC
TCGA-C5-A8YQ-01A	1.37703491520437	Tumor	CESC
TCGA-DS-A1OA-01A	1.41328596522242	Tumor	CESC
TCGA-HG-A2PA-01A	1.40886367204439	Tumor	CESC
TCGA-EA-A3QD-01A	1.46952597674595	Tumor	CESC
TCGA-C5-A7UC-01A	1.50958217288125	Tumor	CESC
TCGA-MA-AA43-01A	1.42656152595273	Tumor	CESC
TCGA-Q1-A73R-01A	1.5280693382355	Tumor	CESC
TCGA-PN-A8MA-01A	1.49388567178873	Tumor	CESC
TCGA-C5-A2LV-01A	1.52831335053774	Tumor	CESC
TCGA-VS-A9UQ-01A	1.42276869344421	Tumor	CESC
TCGA-MY-A5BF-01A	1.51678355769926	Tumor	CESC
TCGA-JX-A3Q8-01A	1.46485564690499	Tumor	CESC
TCGA-VS-A9UM-01A	1.46308810778064	Tumor	CESC
TCGA-VS-A8EH-01A	1.38413325774324	Tumor	CESC
TCGA-LP-A4AW-01A	1.42478170001572	Tumor	CESC
TCGA-C5-A1MJ-01A	1.49698860810988	Tumor	CESC
TCGA-UC-A7PD-01A	1.49281357610417	Tumor	CESC
TCGA-EK-A2RK-01A	1.44203953782404	Tumor	CESC
TCGA-Q1-A5R1-01A	1.38090131313047	Tumor	CESC
TCGA-VS-A9U5-01A	1.46605398363299	Tumor	CESC
TCGA-EA-A3QE-01A	1.40515075219307	Tumor	CESC
TCGA-EK-A3GM-01A	1.41006586168101	Tumor	CESC
TCGA-EA-A3HT-01A	1.46812937050065	Tumor	CESC
TCGA-IR-A3L7-01A	1.45618705213758	Tumor	CESC
TCGA-C5-A2LX-01A	1.45356205893734	Tumor	CESC
TCGA-MU-A51Y-01A	1.43706783918749	Tumor	CESC
TCGA-JX-A5QV-01A	1.44835278977733	Tumor	CESC
TCGA-FU-A3HY-01A	1.52814780818243	Tumor	CESC
TCGA-MU-A8JM-01A	1.41510546377764	Tumor	CESC
TCGA-RA-A741-01A	1.30396683282234	Tumor	CESC
TCGA-C5-A1BF-01B	1.38864932261882	Tumor	CESC
TCGA-C5-A3HL-01A	1.47827068781424	Tumor	CESC
TCGA-EK-A2RN-01A	1.3962454952233	Tumor	CESC
TCGA-C5-A901-01A	1.42528085488534	Tumor	CESC
TCGA-VS-A9UI-01A	1.41368429952508	Tumor	CESC
TCGA-VS-A9UY-01A	1.48958754445679	Tumor	CESC
TCGA-C5-A1MF-01A	1.41987298976774	Tumor	CESC
TCGA-VS-A9UL-01A	1.57064397135918	Tumor	CESC
TCGA-ZJ-AAXN-01A	1.42910889817824	Tumor	CESC
TCGA-ZJ-A8QQ-01A	1.47739402928359	Tumor	CESC
TCGA-C5-A8XI-01A	1.37559584295476	Tumor	CESC
TCGA-C5-A8XJ-01A	1.46462053187253	Tumor	CESC
TCGA-EA-A5ZF-01A	1.50873728046866	Tumor	CESC
TCGA-IR-A3LC-01A	1.48834412268907	Tumor	CESC
[truncated: 9,058 more rows]
