# Supplementary material for: Multi-omics analysis and functional validation reveal the oncogenic role of TRIP13
Source: Front Immunol. 2026 Apr 22;17:1691436. doi: 10.3389/fimmu.2026.1691436 (PMC13143902; doi:10.3389/fimmu.2026.1691436)
Supplement: Supplementary file 1 [file DataSheet1.zip › TRIP13_checkpoint_correlation_spearman_pvalue.xls]

CancerType	Gene	Correlation	PValue
ACC	BTN2A2	0.18300876338851	0.106388417533925
ACC	BTNL3	-0.356096217895095	0.00127797636551699
ACC	BTNL9	0.00250730282375852	0.982547530438979
ACC	IDO1	0.10983446932814	0.334534097451013
ACC	TDO2	0.103949851084123	0.3619409529214
ACC	VTCN1	-0.123588210277909	0.277862468100976
ACC	ADORA2A	0.172513695739491	0.12843096131646
ACC	CD276	0.416723466407011	0.000152774545127357
ACC	CD274	-0.286854917234664	0.0105998907571973
ACC	PDCD1LG2	-0.291567012949733	0.00913107400984909
ACC	PDCD1	-0.136169436074717	0.231465592239517
ACC	CD80	0.0952364981954193	0.403780624988758
ACC	CD86	-0.187731256085686	0.0975452021015642
ACC	CTLA4	-0.224636697318193	0.0465572647898292
ACC	CD160	-0.0247565725413827	0.828237680949528
ACC	BTLA	-0.0531271887151772	0.64192656332676
ACC	TNFRSF14	-0.0310370009737098	0.785585170857313
ACC	HAVCR2	-0.0956913339824732	0.400751019014259
ACC	LGALS9	-0.0752677702044791	0.508946298132448
ACC	CD47	0.374172346640701	0.000739599299430838
ACC	SIRPA	-0.236270691333982	0.0362823444269225
ACC	TIGIT	-0.293027367638477	0.00877318226567264
ACC	PVR	0.346689386562804	0.00185035046752606
ACC	BTN2A1	0.309298928919182	0.00572401998493263
ACC	CD209	-0.188096397273612	0.0968863076320451
ACC	LAG3	0.10309152872444	0.365188048608951
BLCA	BTN2A2	0.243335678272097	6.43880355905162e-07
BLCA	BTNL3	0.00312471735759395	0.94964304861022
BLCA	BTNL9	-0.238677834797624	1.06040556198116e-06
BLCA	IDO1	0.161565186128794	0.00102594373177778
BLCA	TDO2	0.233281767726614	1.86695397151674e-06
BLCA	VTCN1	-0.0229577193347944	0.642598597569565
BLCA	ADORA2A	0.0961367007367104	0.0514664962519847
BLCA	CD276	0.256911145257721	1.42119886282045e-07
BLCA	CD274	0.304508159176978	3.55880427435215e-10
BLCA	PDCD1LG2	0.269570703360637	3.21482889300179e-08
BLCA	PDCD1	0.130348690390948	0.00814918539006647
BLCA	CD80	0.26445679099708	5.26175845749048e-08
BLCA	CD86	0.187899078905749	0.000130588436279417
BLCA	CTLA4	0.1578272087626	0.00132712450954398
BLCA	CD160	0.0589792939423832	0.232833200230904
BLCA	BTLA	0.00083884003986278	0.986473212178312
BLCA	TNFRSF14	-0.411681943337752	0
BLCA	HAVCR2	0.208347405846676	2.15274472950321e-05
BLCA	LGALS9	-0.14081316945265	0.00426170166243915
BLCA	CD47	0.241823106346718	7.5794103149937e-07
BLCA	SIRPA	0.252977870576665	2.22110937292455e-07
BLCA	TIGIT	0.175540617853914	0.000356162406123394
BLCA	PVR	0.388988524780011	4.10548258805463e-17
BLCA	BTN2A1	0.1015925994424	0.0395637711758569
BLCA	CD209	0.176357659048208	0.000333963164936805
BLCA	LAG3	0.259472717184829	1.05848101622618e-07
BRCA	BTN2A2	0.101214535001834	0.000761790591801694
BRCA	BTNL3	-0.0607900566163448	0.0434435634114093
BRCA	BTNL9	-0.357164103979115	0
BRCA	IDO1	0.294468067611645	1.03174894505899e-23
BRCA	TDO2	0.313377088814744	1.39797914367579e-26
BRCA	VTCN1	-0.131680869996855	1.15672241579709e-05
BRCA	ADORA2A	-0.042285515793262	0.160308169887359
BRCA	CD276	0.100739447742274	0.00080679063640954
BRCA	CD274	0.0952591692322675	0.00153736758823475
BRCA	PDCD1LG2	0.133482762747637	8.74794383107637e-06
BRCA	PDCD1	0.135286128630586	6.46006856739379e-06
BRCA	CD80	0.239331788592234	9.37559380188455e-16
BRCA	CD86	0.0892880807783897	0.00299393195678687
BRCA	CTLA4	0.246188951943928	1.0518379103905e-16
BRCA	CD160	-0.0756683391059017	0.0119048651254439
BRCA	BTLA	0.0869732262007007	0.00382769425676349
BRCA	TNFRSF14	-0.312437115951363	0
BRCA	HAVCR2	0.0546806868182192	0.0693522841417303
BRCA	LGALS9	0.034968007949275	0.245638929592841
BRCA	CD47	0.250849988112117	3.38778026695615e-17
BRCA	SIRPA	0.0672314020621241	0.0255082254025898
BRCA	TIGIT	0.189743699734008	2.26206773903517e-10
BRCA	PVR	0.460169294872835	0
BRCA	BTN2A1	0.133764361998798	8.37153301187188e-06
BRCA	CD209	0.01492972771664	0.620174977810372
BRCA	LAG3	0.300134655025757	1.52754001800296e-25
CESC	BTN2A2	-0.0842614783938887	0.141347310447293
CESC	BTNL3	-0.0867283819983426	0.13008377787679
CESC	BTNL9	-0.127782576692769	0.0254562941014835
CESC	IDO1	-0.107102778100614	0.061337715000521
CESC	TDO2	-0.0395166044203766	0.490799435099064
CESC	VTCN1	-0.137864421260792	0.0158085000361842
CESC	ADORA2A	-0.111672473703427	0.0509876217094444
CESC	CD276	0.184669298915166	0.00119403862443288
CESC	CD274	-0.000350757059378459	0.995124472033452
CESC	PDCD1LG2	0.00842214816187595	0.883282125980309
CESC	PDCD1	-0.0901206918395061	0.115632610584934
CESC	CD80	-0.0915053018243877	0.110156278165977
CESC	CD86	-0.125222783084505	0.0285696960067612
CESC	CTLA4	-0.0837639268875703	0.143718165838099
CESC	CD160	-0.0944441524376243	0.0991426642483285
CESC	BTLA	-0.188361586381161	0.000929017532705044
CESC	TNFRSF14	-0.358018254025592	1.48166924799333e-10
CESC	HAVCR2	-0.120664407162983	0.0349255128945178
CESC	LGALS9	-0.398478237880297	5.59657046449212e-13
CESC	CD47	0.0164261101460929	0.774614396067653
CESC	SIRPA	-0.0442236594536357	0.440605383737339
CESC	TIGIT	-0.0822943071605745	0.150898440096393
CESC	PVR	0.335277888589088	2.25431058232519e-09
CESC	BTN2A1	-0.0540637037641991	0.345713746550849
CESC	CD209	-0.0142558139291387	0.803741733477328
CESC	LAG3	-0.0592766865917617	0.301148837052253
CHOL	BTN2A2	0.0205920205920206	0.905200409900512
CHOL	BTNL3	-0.124755151683368	0.468480523228437
CHOL	BTNL9	-0.381724581724582	0.0222498331763737
CHOL	IDO1	-0.0942084942084942	0.583422291640471
CHOL	TDO2	0.201544401544402	0.237552705194418
CHOL	VTCN1	-0.0167310167310167	0.923027088649468
CHOL	ADORA2A	-0.0115830115830116	0.946852797598196
CHOL	CD276	0.128185328185328	0.454762722704587
CHOL	CD274	-0.0831402831402831	0.628599199429558
CHOL	PDCD1LG2	-0.128442728442728	0.453851019616765
CHOL	PDCD1	0.0532818532818533	0.756953333457794
CHOL	CD80	0.0293436293436293	0.864977266201165
CHOL	CD86	-0.0903474903474904	0.599015253146675
CHOL	CTLA4	-0.164993564993565	0.334886704486508
CHOL	CD160	-0.0764478764478765	0.656597718763201
CHOL	BTLA	-0.0386100386100386	0.822755954052759
CHOL	TNFRSF14	-0.130759330759331	0.445690701130847
CHOL	HAVCR2	0.024967824967825	0.885053020046411
CHOL	LGALS9	-0.0388674388674389	0.821589623646116
CHOL	CD47	0.0182754182754183	0.915891436093102
CHOL	SIRPA	-0.0702702702702703	0.682864305715766
CHOL	TIGIT	-0.0751608751608752	0.662037482366498
CHOL	PVR	0.00669240669240669	0.969530210999128
CHOL	BTN2A1	-0.219047619047619	0.198585505784074
CHOL	CD209	-0.0980694980694981	0.568014939236298
CHOL	LAG3	0.0998712998712999	0.560889881786252
COAD	BTN2A2	-0.0957831574194507	0.0377099614510438
COAD	BTNL3	-0.0635881505115339	0.168279971710364
COAD	BTNL9	-0.00369951614004	0.936176962733008
COAD	IDO1	0.0527126353966202	0.253557164873602
COAD	TDO2	0.0788109200988065	0.0875417274054744
COAD	VTCN1	-0.0957065166155682	0.0378640802553156
COAD	ADORA2A	-0.196897341453294	1.67725614473879e-05
COAD	CD276	-0.078234846433042	0.0898890801980623
COAD	CD274	0.0323395995604682	0.483821464573448
COAD	PDCD1LG2	-0.020662864666342	0.654663726226949
COAD	PDCD1	-0.0129218058646621	0.779705800426052
COAD	CD80	0.0367369069154466	0.42636109074728
COAD	CD86	-0.0261505401882157	0.571310994165197
COAD	CTLA4	-0.0520125841546609	0.259925119253837
COAD	CD160	-0.159644963652201	0.000505500989869397
COAD	BTLA	-0.0588482031432941	0.202356464884892
COAD	TNFRSF14	-0.0856037313173359	0.0634122331580615
COAD	HAVCR2	-0.00978475362356624	0.832267155855464
COAD	LGALS9	-0.175737553884522	0.000126234159596998
COAD	CD47	0.22612769133339	7.09011288387645e-07
COAD	SIRPA	-0.0476431641684477	0.302158338449951
COAD	TIGIT	-0.08455804736064	0.066723404881095
COAD	PVR	0.0803444176311273	0.0815327572785051
COAD	BTN2A1	-0.095410018795035	0.0384653539116001
COAD	CD209	-0.012469939098528	0.787221285936833
COAD	LAG3	0.0593625192473178	0.198433233084781
DLBC	BTN2A2	-0.0463525835866261	0.753769775442356
DLBC	BTNL3	-0.0434877045177698	0.769148751305232
DLBC	BTNL9	-0.27301346070343	0.0607404837772729
DLBC	IDO1	0.0409248805905341	0.781875909400728
DLBC	TDO2	0.191489361702128	0.19172366938334
DLBC	VTCN1	0.130447927336398	0.376841324725566
DLBC	ADORA2A	0.322405557967868	0.0258765998123039
DLBC	CD276	-0.152409900130265	0.300052688531881
DLBC	CD274	0.177268779852366	0.227316592858126
DLBC	PDCD1LG2	0.138514980460269	0.34666161345333
DLBC	PDCD1	-0.136235345201911	0.354716081712315
DLBC	CD80	-0.00738167607468519	0.960421986004372
DLBC	CD86	-0.159683022145028	0.277363137907775
DLBC	CTLA4	-0.316760746851932	0.0287126992539527
DLBC	CD160	0.114415979157621	0.437516227988114
DLBC	BTLA	0.100521059487625	0.495441673114863
DLBC	TNFRSF14	-0.315675206252714	0.0292869556839472
DLBC	HAVCR2	0.0243161094224924	0.869473662024463
DLBC	LGALS9	-0.316326530612245	0.0289412583089893
DLBC	CD47	0.281697785497178	0.0527547198436457
DLBC	SIRPA	-0.0381024750325662	0.796604228292921
DLBC	TIGIT	-0.377116804168476	0.00860285252170832
DLBC	PVR	0.129287885366913	0.379965895064541
DLBC	BTN2A1	0.251628310898828	0.0846021220853581
DLBC	CD209	-0.0715371254884933	0.627983577099885
DLBC	LAG3	-0.00586191923577942	0.968626089891647
ESCA	BTN2A2	-0.0298732219244356	0.705615109222752
ESCA	BTNL3	-0.35439437409347	3.712814842366e-06
ESCA	BTNL9	-0.280174889670755	0.000321270592889811
ESCA	IDO1	-0.142617219971181	0.0702659814559785
ESCA	TDO2	0.101381532429812	0.1990315117588
ESCA	VTCN1	-0.114901892709308	0.145279425888526
ESCA	ADORA2A	-0.251996652370085	0.00125598629797521
ESCA	CD276	0.474825738362681	2.5051320734546e-10
ESCA	CD274	-0.0788852335931557	0.318010809166191
ESCA	PDCD1LG2	-0.0281401319011348	0.721968904020885
ESCA	PDCD1	-0.147966089017036	0.0602926396176255
ESCA	CD80	-0.0695451767737711	0.378810155704271
ESCA	CD86	0.0178544966488418	0.821402642797481
ESCA	CTLA4	-0.0928854396445754	0.239469317808516
ESCA	CD160	-0.277067182642003	0.000376041370971132
ESCA	BTLA	-0.249365968491069	0.0014162087920443
ESCA	TNFRSF14	-0.407554183761172	9.66809858729058e-08
ESCA	HAVCR2	-0.0807820357033481	0.306485857164714
ESCA	LGALS9	-0.347364588228819	6.79991110734731e-06
ESCA	CD47	-0.0493916543529774	0.532128715942641
ESCA	SIRPA	0.124047188597735	0.115721525508683
ESCA	TIGIT	-0.184411786705732	0.0189303341229534
ESCA	PVR	-0.014814532552596	0.851425973529499
ESCA	BTN2A1	-0.233155649266612	0.00289007623588208
ESCA	CD209	-0.11635272051383	0.140241008829789
ESCA	LAG3	-0.0249985534061288	0.751932845785699
GBM	BTN2A2	-0.0936166551090549	0.227181133817221
GBM	BTNL3	-0.202998509993594	0.00831380556672462
GBM	BTNL9	-0.0694140037760489	0.370914012258884
GBM	IDO1	-0.120823441873649	0.118674241247493
GBM	TDO2	-0.180260780214719	0.0194891142995516
GBM	VTCN1	0.277727055015377	0.000267549952491857
GBM	ADORA2A	0.114982208026888	0.137667330854892
GBM	CD276	0.236780032496292	0.00205050364118046
GBM	CD274	-0.270610090048137	0.000406985098507964
GBM	PDCD1LG2	-0.362862609523135	1.59109926371555e-06
GBM	PDCD1	-0.097903938530378	0.206533000860595
GBM	CD80	-0.13195671210411	0.0881824115528725
GBM	CD86	-0.373628904490259	7.40584144671411e-07
GBM	CTLA4	-0.243872130310231	0.00144463288290771
GBM	CD160	-0.0123202453925623	0.873939020271225
GBM	BTLA	-0.160727324268408	0.0374099927824382
GBM	TNFRSF14	-0.409083776656324	4.92055766406397e-08
GBM	HAVCR2	-0.35786668421399	2.24888790833468e-06
GBM	LGALS9	-0.339543229686021	7.63407409754686e-06
GBM	CD47	-0.179215533430181	0.0202154520240104
GBM	SIRPA	-0.444171673559053	2.40791724280587e-09
GBM	TIGIT	-0.240750957931981	0.00171438868963267
GBM	PVR	0.10585338199341	0.171893868613452
GBM	BTN2A1	0.175034546292031	0.0233602409381299
GBM	CD209	-0.0335820328911071	0.665327787206993
GBM	LAG3	0.0944417167355905	0.223098032127156
HNSC	BTN2A2	0.106504660753659	0.0170170127904598
HNSC	BTNL3	0.0216476845903537	0.62847693960765
HNSC	BTNL9	0.0388196950462456	0.385433724993416
HNSC	IDO1	-0.056003459643883	0.21026188813872
HNSC	TDO2	0.0014986067088653	0.973272564761829
HNSC	VTCN1	0.0610859176563744	0.171776986628633
HNSC	ADORA2A	0.0438143601980797	0.327234391435547
HNSC	CD276	0.145967670371596	0.0010497784516473
HNSC	CD274	-0.104356611956479	0.019386846590564
HNSC	PDCD1LG2	-0.108416324582742	0.0151253335864162
HNSC	PDCD1	-0.0798734581530418	0.0737776900830316
HNSC	CD80	-0.0460878121779142	0.302622683760971
HNSC	CD86	-0.0655274403629515	0.142586054163706
HNSC	CTLA4	-0.0749535281096777	0.0934314405110373
HNSC	CD160	0.0678376289779201	0.129043092259465
HNSC	BTLA	-0.107333804665025	0.0161366212789651
HNSC	TNFRSF14	-0.0577260724130063	0.19655456524677
HNSC	HAVCR2	-0.0870695857301263	0.0512388986846247
HNSC	LGALS9	0.00572005142606204	0.898239101786311
HNSC	CD47	0.0893854375002461	0.0453405340151341
HNSC	SIRPA	-0.199706548741048	6.81006963233223e-06
HNSC	TIGIT	-0.148155274759345	0.000879885232347015
HNSC	PVR	0.16995448403645	0.000132942377212425
HNSC	BTN2A1	0.212999978040482	1.55318660589909e-06
HNSC	CD209	-0.116318526088501	0.00912530431846437
HNSC	LAG3	-0.0307765734718298	0.49131952566476
KICH	BTN2A2	-0.144055944055944	0.251595894607916
KICH	BTNL3	-0.0942823279072985	0.455035874467782
KICH	BTNL9	-0.0145541958041958	0.908265879830557
KICH	IDO1	0.186494755244755	0.13667249311304
KICH	TDO2	0.268531468531469	0.0308562351955817
KICH	VTCN1	-0.0373770500732073	0.767535822256973
KICH	ADORA2A	-0.124781468531469	0.321158056814912
KICH	CD276	0.246678321678322	0.0478445213733587
KICH	CD274	0.308391608391608	0.0127357598250659
KICH	PDCD1LG2	-0.0453671328671329	0.719098035155849
KICH	PDCD1	-0.0185098176346018	0.883646792736313
KICH	CD80	0.0274912587412587	0.827565032633748
KICH	CD86	-0.079458041958042	0.528323847839731
KICH	CTLA4	0.00275847420536654	0.982601077689714
KICH	CD160	0.0520104895104895	0.680040732851153
KICH	BTLA	0.432522208528972	0.000320432464933399
KICH	TNFRSF14	-0.143968531468531	0.251886025351788
KICH	HAVCR2	-0.26638986013986	0.0322572350342788
KICH	LGALS9	-0.13666958041958	0.276923041528759
KICH	CD47	0.345979020979021	0.00496717146726177
KICH	SIRPA	0.134833916083916	0.283473133963061
KICH	TIGIT	0.0936625874125874	0.45707767485433
KICH	PVR	0.136232517482517	0.278473323240714
KICH	BTN2A1	0.0949737762237762	0.450779717944351
KICH	CD209	0.0736013986013986	0.559235095043741
KICH	LAG3	0.11215034965035	0.372857906113883
KIRC	BTN2A2	0.00242092592795761	0.955434814051756
KIRC	BTNL3	-0.0877549684979684	0.0424637560360354
KIRC	BTNL9	-0.269249546659227	2.8860877906168e-10
KIRC	IDO1	-0.0498523605849781	0.249599512802795
KIRC	TDO2	0.207209254577684	1.41314667050568e-06
KIRC	VTCN1	-0.00633541486329693	0.88376564558716
KIRC	ADORA2A	0.00948536222593846	0.82668063437715
KIRC	CD276	0.189124680075418	1.10279715213763e-05
KIRC	CD274	-0.11642002629925	0.00705205097087945
KIRC	PDCD1LG2	0.0343647195086209	0.427519115109153
KIRC	PDCD1	0.23911942962913	2.38096618159008e-08
KIRC	CD80	0.232051231817391	6.19283800753981e-08
KIRC	CD86	0.199612955907222	3.42580146411459e-06
KIRC	CTLA4	0.249406243666581	4.97660335493775e-09
KIRC	CD160	0.0351230563553126	0.41738782154376
KIRC	BTLA	0.158221270907456	0.00023852290697252
KIRC	TNFRSF14	0.026377771961363	0.542539116014625
KIRC	HAVCR2	0.12643709416793	0.00341613717279095
KIRC	LGALS9	0.239548712386822	2.244527788146e-08
KIRC	CD47	0.086995506558356	0.0443171370395692
KIRC	SIRPA	0.27145355862711	2.044447703649e-10
KIRC	TIGIT	0.237949050296141	2.79500666818633e-08
KIRC	PVR	0.0994074048532931	0.0215036509877559
KIRC	BTN2A1	-0.0542234746669885	0.210431271278739
KIRC	CD209	0.0355029692449231	0.412365778734311
KIRC	LAG3	0.300448090326484	1.63391279156812e-12
KIRP	BTN2A2	-0.00485025653263334	0.93453159593287
KIRP	BTNL3	0.0244154914774223	0.679367680701993
KIRP	BTNL9	0.110383605774967	0.0609436650191222
KIRP	IDO1	0.246261882034761	2.43628639014758e-05
KIRP	TDO2	-0.0438233979085806	0.458011218593287
KIRP	VTCN1	-0.0619297617627173	0.293873835583188
KIRP	ADORA2A	-0.0932153084357475	0.113788614215832
KIRP	CD276	0.045441077039335	0.441340883596655
KIRP	CD274	-0.18228831086187	0.00188852622934766
KIRP	PDCD1LG2	-0.0983742990096647	0.0950720731211279
KIRP	PDCD1	-0.047544053954388	0.420703405202026
KIRP	CD80	0.00535639889325333	0.927758946961083
KIRP	CD86	-0.161656822972597	0.00592805796979773
KIRP	CTLA4	-0.0712303738948849	0.227354223954956
KIRP	CD160	-0.0024927415185141	0.966327060002727
KIRP	BTLA	-0.00975470309827785	0.868775703472688
KIRP	TNFRSF14	-0.235512866404168	5.52574092828041e-05
KIRP	HAVCR2	-0.112962852483793	0.0551234486033529
KIRP	LGALS9	-0.119236964562701	0.0428682644226365
KIRP	CD47	0.0794152447997455	0.178089362696537
KIRP	SIRPA	-0.0484702501690331	0.411475226987471
KIRP	TIGIT	-0.073394185260311	0.213373562505089
KIRP	PVR	0.077801475559798	0.187091448793096
KIRP	BTN2A1	0.0596214652189476	0.312263711423754
KIRP	CD209	-0.18706399395458	0.00142404581352292
KIRP	LAG3	-0.0339746649166766	0.564919886057362
LAML	BTN2A2	0.0823980481003834	0.314126707170283
LAML	BTNL3	-0.0937402764993501	0.252271068406464
LAML	BTNL9	0.0969397002439875	0.236081586555841
LAML	IDO1	-0.059820724690912	0.46561352697277
LAML	TDO2	0.0631968571455612	0.440769904689747
LAML	VTCN1	0.053055843706966	0.517632368371183
LAML	ADORA2A	-0.0452387591495295	0.580849271618137
LAML	CD276	-0.0605054025792959	0.460083835606274
LAML	CD274	-0.027654234925061	0.73579029029296
LAML	PDCD1LG2	-0.0619135587312653	0.449693482208522
LAML	PDCD1	-0.150735447891251	0.0647356532933871
LAML	CD80	-0.195995120250959	0.0159946767312043
LAML	CD86	-0.0623597072150575	0.446429241888192
LAML	CTLA4	-0.128699895433949	0.115212895676605
LAML	CD160	-0.0875392122690833	0.28480579868211
LAML	BTLA	0.0771941443011502	0.345743304287343
LAML	TNFRSF14	-0.165921924015336	0.0418441243116892
LAML	HAVCR2	-0.0295155106308818	0.718732717147677
LAML	LGALS9	0.0532450331125828	0.515716169041366
LAML	CD47	-0.102349250609969	0.210856430515399
LAML	SIRPA	0.095196932729174	0.244641968940836
LAML	TIGIT	-0.265409550365981	0.00102649662675226
LAML	PVR	-0.0397281282676891	0.627789018680619
LAML	BTN2A1	-0.236319275008714	0.00356002228483215
LAML	CD209	0.0556030460117377	0.497702751536832
LAML	LAG3	-0.245033112582782	0.0024884578905099
LGG	BTN2A2	0.210000178335771	1.16424098434195e-06
LGG	BTNL3	0.0396094790174171	0.363234101537306
LGG	BTNL9	-0.225666165164863	1.68221938154545e-07
LGG	IDO1	0.259930598152069	1.28801970336522e-09
LGG	TDO2	0.170876309551988	8.00329512896788e-05
LGG	VTCN1	0.24216208145098	1.69337598596059e-08
LGG	ADORA2A	0.173856182209227	5.82261854380991e-05
LGG	CD276	0.460640809060754	0
LGG	CD274	-0.0998357689676304	0.0216798294506641
LGG	PDCD1LG2	0.0211658619940533	0.627059565900158
LGG	PDCD1	0.111571783457576	0.010225667290829
LGG	CD80	0.232020622669529	6.75076580512996e-08
LGG	CD86	-0.0845266968648571	0.0520381869831433
LGG	CTLA4	0.0949560274763461	0.0289799843966069
LGG	CD160	0.122763020943104	0.00471392417289262
LGG	BTLA	-0.0805613977847125	0.0640919900078379
LGG	TNFRSF14	0.0517198053221879	0.23493203724543
LGG	HAVCR2	-0.0129926525662517	0.765524057596271
LGG	LGALS9	-0.00961464882444302	0.825332110048472
LGG	CD47	-0.125126780520546	0.00396796468319834
LGG	SIRPA	-0.347225338594779	2.22832054881419e-16
LGG	TIGIT	-0.193546514832672	7.64689842719312e-06
LGG	PVR	0.380452048753757	0
LGG	BTN2A1	0.288457379372064	1.67709295944339e-11
LGG	CD209	-0.0124736980016867	0.774703856909778
LGG	LAG3	0.277849562428868	9.43201304138344e-11
LIHC	BTN2A2	0.365554845091827	3.92816532112763e-13
LIHC	BTNL3	-0.00665097081582461	0.897995038728225
LIHC	BTNL9	-0.493319723014724	0
LIHC	IDO1	0.0855756046508294	0.0984304081170865
LIHC	TDO2	-0.17207919599719	0.000846045746465019
LIHC	VTCN1	0.25030015517292	9.45626292517311e-07
LIHC	ADORA2A	0.0389303665897263	0.452692047945753
LIHC	CD276	0.528075124370977	0
LIHC	CD274	0.102617023411851	0.047389098074415
LIHC	PDCD1LG2	0.0554907599891041	0.284308958113327
LIHC	PDCD1	0.292741910279545	7.96108583590605e-09
LIHC	CD80	0.381577322047879	2.07538872235259e-14
LIHC	CD86	0.308707143983599	1.30056153066342e-09
LIHC	CTLA4	0.352309028470327	2.27068319155194e-12
LIHC	CD160	0.128552397588532	0.0128429483979103
LIHC	BTLA	0.101475761948111	0.0498856440147445
LIHC	TNFRSF14	0.251247666700119	9.33271681915699e-07
LIHC	HAVCR2	0.334806153316798	3.96949712643213e-11
LIHC	LGALS9	0.333950767730929	4.47498513314266e-11
LIHC	CD47	0.390369973190349	3.8335420304869e-15
LIHC	SIRPA	0.200464738856791	9.78516540200934e-05
LIHC	TIGIT	0.284011985491247	2.62449081368802e-08
LIHC	PVR	0.207993691846712	5.2404624398163e-05
LIHC	BTN2A1	0.455719459219223	0
LIHC	CD209	0.116368568192571	0.024460489510442
LIHC	LAG3	0.230138980086307	7.32832440089376e-06
LUAD	BTN2A2	-0.146083918174163	0.000787152694520989
LUAD	BTNL3	-0.114122601963782	0.0088006267665508
LUAD	BTNL9	-0.453707507779268	0
LUAD	IDO1	0.159050635586014	0.000254110736654571
LUAD	TDO2	0.227175726417146	1.50369211766855e-07
LUAD	VTCN1	0.105574008548155	0.0154217784074283
LUAD	ADORA2A	-0.0427525707608848	0.327761958050108
LUAD	CD276	0.274992986032878	1.67191163053636e-10
LUAD	CD274	0.198382695651547	4.75572883653372e-06
LUAD	PDCD1LG2	0.119238513018356	0.00620869096396565
LUAD	PDCD1	0.170937253596397	8.33790102219984e-05
LUAD	CD80	-0.0403376599014437	0.355729800104318
LUAD	CD86	0.0318571603791768	0.465826704853873
LUAD	CTLA4	0.0604922042409506	0.165897377958422
LUAD	CD160	-0.0717141393537668	0.100383367803457
LUAD	BTLA	-0.153645108724221	0.000411500977394276
LUAD	TNFRSF14	-0.191606986962576	1.00211782822539e-05
LUAD	HAVCR2	0.0420272787147485	0.335928146483268
LUAD	LGALS9	-0.176368424470242	4.88668911589869e-05
LUAD	CD47	-0.0808017670455892	0.0640705651963052
LUAD	SIRPA	-0.00132066662062838	0.97588643122689
LUAD	TIGIT	0.0693216602230246	0.112267541667328
LUAD	PVR	0.352462556959494	7.71149186642588e-17
LUAD	BTN2A1	0.000768207197020842	0.985972490616786
LUAD	CD209	0.0624478281438909	0.152612491893101
LUAD	LAG3	0.245912428997111	1.23061609455783e-08
LUSC	BTN2A2	-0.130577951666388	0.00343342161397332
LUSC	BTNL3	-0.068612533010339	0.125096566739951
LUSC	BTNL9	-0.117640193716153	0.008426949964688
LUSC	IDO1	-0.0642378032779063	0.151034346280103
LUSC	TDO2	-0.161323377150082	0.000293185181144
LUSC	VTCN1	-0.0372339632424545	0.40562599283484
LUSC	ADORA2A	-0.127872713015981	0.00414636111020075
LUSC	CD276	0.0678506572512346	0.129321619544844
LUSC	CD274	-0.112326072953694	0.0119076148222728
LUSC	PDCD1LG2	-0.172206694181358	0.000109603490216442
LUSC	PDCD1	-0.129533506691796	0.00370254140569393
LUSC	CD80	-0.220376935372283	6.73539289649952e-07
LUSC	CD86	-0.249734093565856	1.63847233665806e-08
LUSC	CTLA4	-0.199322947730038	7.24819182858273e-06
LUSC	CD160	-0.137880668941002	0.00199605878476788
LUSC	BTLA	-0.173086337285588	0.000100959072868701
LUSC	TNFRSF14	-0.230024763222559	2.09306689582971e-07
LUSC	HAVCR2	-0.223913925137772	4.41409261644604e-07
LUSC	LGALS9	-0.161132332943674	0.000298133618085409
LUSC	CD47	-0.0444969821313548	0.320115397756022
LUSC	SIRPA	-0.291375527828805	3.61941097923424e-11
LUSC	TIGIT	-0.147184579049073	0.000963153237685573
LUSC	PVR	0.0232094854116468	0.604151311032275
LUSC	BTN2A1	-0.0516776486866904	0.248166543448982
LUSC	CD209	-0.249087577832383	1.78742982888549e-08
LUSC	LAG3	-0.0743588520170814	0.0963996053744358
MESO	BTN2A2	-0.0722203877541393	0.508014994076909
MESO	BTNL3	-0.157430780212775	0.147719558677913
MESO	BTNL9	-0.146733336478136	0.177289228925619
MESO	IDO1	0.0411434501627435	0.706314533648805
MESO	TDO2	0.246455021463277	0.0223966243307784
MESO	VTCN1	0.0230033387215486	0.833487850007865
MESO	ADORA2A	0.101372706259729	0.352344700360929
MESO	CD276	0.484013396858342	3.16570564279402e-06
MESO	CD274	0.0873720458512194	0.423023036178751
MESO	PDCD1LG2	0.0560309448558894	0.607721995595264
MESO	PDCD1	0.0987688098495212	0.364899058842461
MESO	CD80	0.108882494457286	0.317670665088064
MESO	CD86	0.0321052879852823	0.768773802111795
MESO	CTLA4	0.0681069861785933	0.532524070494159
MESO	CD160	-0.125770083494504	0.248039337681465
MESO	BTLA	-0.0312939289589132	0.774460847371032
MESO	TNFRSF14	-0.245794612953441	0.0227679641812537
MESO	HAVCR2	0.0577857446105948	0.596509198997955
MESO	LGALS9	-0.0418793339308458	0.70130764468067
MESO	CD47	-0.171243926600311	0.114819989089304
MESO	SIRPA	-0.489107976791358	2.4236298207704e-06
MESO	TIGIT	0.0648615500731167	0.552269524429723
MESO	PVR	0.279494315769612	0.00935470622489332
MESO	BTN2A1	0.0407094674277089	0.709273219524863
MESO	CD209	-0.0510873154394075	0.639797131600175
MESO	LAG3	-0.0988442851077881	0.364531330302826
OV	BTN2A2	0.0236918152902044	0.645535215532771
OV	BTNL3	0.0376543733125311	0.464846188085891
OV	BTNL9	0.0380271258621488	0.460261104461173
OV	IDO1	0.103267182908899	0.0445593691433725
OV	TDO2	0.127560766472029	0.0129903880108739
OV	VTCN1	0.0748189735552602	0.145947177034707
OV	ADORA2A	-0.0273310422946027	0.595820651452397
OV	CD276	-0.00435058622810324	0.932694171872472
OV	CD274	0.060699902791279	0.238325163451412
OV	PDCD1LG2	-0.00248356158646396	0.961548053276044
OV	PDCD1	-0.0194785556679738	0.705311573613859
OV	CD80	0.0732153764392037	0.154865808565912
OV	CD86	-0.0317045912935373	0.538163107297066
OV	CTLA4	0.0420477831515774	0.414362823213307
OV	CD160	-0.033617472356678	0.514088352271718
OV	BTLA	-0.0573037695381814	0.265655342041826
OV	TNFRSF14	-0.124794395840084	0.0151056754682967
OV	HAVCR2	-0.013126483755563	0.798854991142232
OV	LGALS9	-0.0537938954686629	0.296084512461715
OV	CD47	0.134503144404547	0.00878929102653975
OV	SIRPA	-0.0810032998062438	0.11537892231718
OV	TIGIT	0.0461948652521181	0.369811611069109
OV	PVR	0.154537619334175	0.0025800279959925
OV	BTN2A1	0.0105408640334345	0.837860542153854
OV	CD209	-0.0686267118984797	0.182389578595868
OV	LAG3	0.0684250203344774	0.183680560191831
PAAD	BTN2A2	-0.080017746021242	0.28804907717385
PAAD	BTNL3	-0.0734072946188952	0.330160808655123
PAAD	BTNL9	-0.294936106876158	6.91938276790753e-05
PAAD	IDO1	-0.0237837113228765	0.752441507981634
PAAD	TDO2	-0.0400487696411112	0.595249495327044
PAAD	VTCN1	-0.171754827768928	0.0218818081387826
PAAD	ADORA2A	-0.153564053378961	0.0407051721426621
PAAD	CD276	0.254982025238077	0.000615724587842152
PAAD	CD274	0.0655698462330665	0.384172983913859
PAAD	PDCD1LG2	-0.0872629741182579	0.246506741865663
PAAD	PDCD1	-0.177448509408689	0.0179113186315869
PAAD	CD80	-0.0421340335280644	0.576213549011003
PAAD	CD86	-0.191436800013618	0.0105684722591368
PAAD	CTLA4	-0.149344258981263	0.0467079687011026
PAAD	CD160	-0.193083732920252	0.00990959818116138
PAAD	BTLA	-0.225909616577422	0.00248115088477589
PAAD	TNFRSF14	0.0822647242504487	0.27469209004501
PAAD	HAVCR2	-0.195920117370567	0.008859726024032
PAAD	LGALS9	0.103055656331489	0.170876045048457
PAAD	CD47	0.139794601507135	0.062777301537756
PAAD	SIRPA	-0.160689796782523	0.0322341153472003
PAAD	TIGIT	-0.17778257719466	0.0176940901721092
PAAD	PVR	0.282701140192504	0.000139855040276908
PAAD	BTN2A1	-0.0539540752546203	0.474065828994514
PAAD	CD209	-0.133726058032043	0.0751710218126349
PAAD	LAG3	0.0963636615106035	0.200494256930155
PCPG	BTN2A2	-0.0775986308773194	0.296133504785811
PCPG	BTNL3	-0.178823063867881	0.0154330862296969
PCPG	BTNL9	-0.0679509371597754	0.360390114460257
PCPG	IDO1	-0.0630947811988439	0.395795365625092
PCPG	TDO2	-0.0398156960112648	0.592554204079758
PCPG	VTCN1	0.126543035949956	0.0878254923559277
PCPG	ADORA2A	0.0798152701703227	0.282806087003871
PCPG	CD276	-0.00424717833841141	0.954461524510629
PCPG	CD274	-0.135067712045617	0.0683380523633738
PCPG	PDCD1LG2	-0.139673227698887	0.0593780636700644
PCPG	PDCD1	0.0199876833185768	0.788266407109647
PCPG	CD80	-0.089581475970143	0.227833594780143
PCPG	CD86	-0.0951042898655158	0.200126473682544
PCPG	CTLA4	-0.157024167986934	0.0337693520861879
PCPG	CD160	0.0657441275759166	0.376227691364516
PCPG	BTLA	-0.230092723850347	0.00172758235109052
PCPG	TNFRSF14	-0.0398400601536738	0.592003354304006
PCPG	HAVCR2	-0.134887564324485	0.0687098308539096
PCPG	LGALS9	-0.233070030468462	0.00153662287111152
PCPG	CD47	-0.0485361039530676	0.5137474322267
PCPG	SIRPA	-0.100232625535548	0.176844048810036
PCPG	TIGIT	-0.121092556766113	0.102458882529504
PCPG	PVR	-0.0464350332490033	0.532153962562935
PCPG	BTN2A1	-0.00322503583373149	0.965415611927343
PCPG	CD209	-0.124305843835423	0.0936136201718808
PCPG	LAG3	-0.107904568702858	0.145848531341317
PRAD	BTN2A2	-0.00926836806142405	0.8363241359924
PRAD	BTNL3	-0.0182592508359685	0.684087484168398
PRAD	BTNL9	-0.0391105101769805	0.383186775424186
PRAD	IDO1	0.100935074969216	0.0241803304894868
PRAD	TDO2	0.0980133625562842	0.0285797481623448
PRAD	VTCN1	-0.195104300858426	1.13546902319405e-05
PRAD	ADORA2A	0.0948584390013028	0.0341376775308787
PRAD	CD276	0.28073081101963	2.07096246172943e-10
PRAD	CD274	-0.122241495038269	0.00628371780196456
PRAD	PDCD1LG2	-0.0802711929883864	0.0732182425217145
PRAD	PDCD1	-0.0357324770021972	0.425635803535312
PRAD	CD80	0.207076455487872	3.08928201201393e-06
PRAD	CD86	0.074585025472632	0.096055274554864
PRAD	CTLA4	0.0663315063862665	0.138929472639009
PRAD	CD160	-0.0403393814462065	0.36853566456678
PRAD	BTLA	0.0772549436221841	0.0847085991728631
PRAD	TNFRSF14	-0.0387851365381365	0.387159203135437
PRAD	HAVCR2	0.0887372817925007	0.0475965587795409
PRAD	LGALS9	-0.0752485211386629	0.0931280513250282
PRAD	CD47	-0.127193567858609	0.00445548801749765
PRAD	SIRPA	-0.0856749643866045	0.0558255352483264
PRAD	TIGIT	0.051065697660381	0.254771665990665
PRAD	PVR	0.133717941907912	0.00278215137056436
PRAD	BTN2A1	-0.0433338001303812	0.333909335640751
PRAD	CD209	-0.0308228988096675	0.491971542228418
PRAD	LAG3	-0.154220923775261	0.00055363623482843
READ	BTN2A2	-0.140638688200192	0.0698955216473687
READ	BTNL3	-0.193067393612087	0.0125324575551081
READ	BTNL9	-0.0161913694126377	0.835316297780259
READ	IDO1	0.0746802436435219	0.337116354749535
READ	TDO2	-0.0107727745885166	0.889997742064298
READ	VTCN1	0.0586902719885848	0.451210442358789
READ	ADORA2A	-0.354788862789852	2.54613754291181e-06
READ	CD276	0.0784060106980531	0.313513740959172
READ	CD274	0.0716192400053593	0.357334551412182
READ	PDCD1LG2	-0.0675275954115865	0.385517480418924
READ	PDCD1	-0.134717655910211	0.0826116297569621
READ	CD80	0.0365568582436268	0.639050161316399
READ	CD86	-0.0832371401774764	0.284556931100714
READ	CTLA4	-0.00804672926092737	0.917722222512783
READ	CD160	-0.0811725162376045	0.29703018096303
READ	BTLA	-0.147194512835261	0.0576647293890877
READ	TNFRSF14	-0.145168355200099	0.0612849132193802
READ	HAVCR2	-0.102641532769229	0.186660658941529
READ	LGALS9	-0.10340678367877	0.183383936860502
READ	CD47	0.223017819782122	0.00383751206217583
READ	SIRPA	-0.0866562915477135	0.265184496624329
READ	TIGIT	-0.125588753645892	0.105798144444348
READ	PVR	0.182431178950189	0.0184038287603526
READ	BTN2A1	0.026433363909015	0.734287236088675
READ	CD209	-0.0328671400744123	0.67296804368199
READ	LAG3	-0.100528718810228	0.195930155709844
SARC	BTN2A2	0.000278376602644446	0.996416884320212
SARC	BTNL3	-0.089105924477339	0.149573372661191
SARC	BTNL9	-0.169093996300626	0.00603081998702881
SARC	IDO1	0.00673810018162106	0.913397328100253
SARC	TDO2	0.147070581002314	0.0170693061124157
SARC	VTCN1	0.06793521013356	0.272315926433825
SARC	ADORA2A	0.0691031026813165	0.264139157775937
SARC	CD276	0.177806128507083	0.00386112174792727
SARC	CD274	-0.0162969051382252	0.792379304549723
SARC	PDCD1LG2	-0.0276305269629508	0.655362555658604
SARC	PDCD1	-0.097038009791669	0.116437630934993
SARC	CD80	0.0983982780219103	0.111380968315114
SARC	CD86	-0.0317045883324582	0.608539867643542
SARC	CTLA4	-0.0328525054308492	0.595846040801643
SARC	CD160	0.0107089306835229	0.862771385419646
SARC	BTLA	-0.0977804574645277	0.1136558766452
SARC	TNFRSF14	-0.149703284843911	0.0151707810151828
SARC	HAVCR2	-0.00444413073937353	0.942782628567073
SARC	LGALS9	-0.108562917070159	0.0788574800201498
SARC	CD47	0.0679001432781945	0.272369503603322
SARC	SIRPA	-0.0820808585081653	0.184377936861484
SARC	TIGIT	-0.065322850893048	0.291018252037671
SARC	PVR	0.225089252024497	0.000241219396678716
SARC	BTN2A1	0.0744941065958103	0.228423089473975
SARC	CD209	0.00479243132277701	0.938306574494739
SARC	LAG3	-0.0380201750474296	0.539060906079534
SKCM	BTN2A2	0.00999951764168127	0.828579113818311
SKCM	BTNL3	-0.032360641740141	0.483536884924858
SKCM	BTNL9	-0.1093060701349	0.0176813882004613
SKCM	IDO1	-0.0369009856188313	0.424157588129825
SKCM	TDO2	0.0794243765353459	0.0850965093824984
SKCM	VTCN1	0.10410730289635	0.0238503325771914
SKCM	ADORA2A	-0.0276556284092252	0.549361669508505
SKCM	CD276	0.0290023681496505	0.529943279102389
SKCM	CD274	-0.0462942247927582	0.315945768035438
SKCM	PDCD1LG2	-0.000313877448829822	0.994578254100702
SKCM	PDCD1	-0.124250679321299	0.00696799101017877
SKCM	CD80	0.0323913319611784	0.483121985176351
SKCM	CD86	-0.0266764822756287	0.563461593451212
SKCM	CTLA4	-0.0777992286860789	0.0916917974299089
SKCM	CD160	-0.000354705645277874	0.993874256182767
SKCM	BTLA	-0.0521991784736214	0.258217092563208
SKCM	TNFRSF14	-0.0715366098479193	0.121021109648923
SKCM	HAVCR2	-0.0406787700322261	0.378263519614952
SKCM	LGALS9	-0.162627796242658	0.000401114227108325
SKCM	CD47	0.0729900014011361	0.113634418012103
SKCM	SIRPA	-0.0957475520315325	0.0378143116092547
SKCM	TIGIT	-0.0635048844522132	0.168779592806773
SKCM	PVR	0.234766664905676	2.77120718598123e-07
SKCM	BTN2A1	0.116219413314468	0.0116352991645191
SKCM	CD209	-0.0941618564823216	0.0411169442559372
SKCM	LAG3	-0.0573511407774238	0.214011720834992
STAD	BTN2A2	-0.149673910570031	0.0037010704146635
STAD	BTNL3	0.079663074637962	0.123568399247301
STAD	BTNL9	0.00854067584480601	0.869009243383909
STAD	IDO1	-0.0116866537717602	0.821459483174063
STAD	TDO2	0.00852497439981796	0.869247901285122
STAD	VTCN1	-0.0357923675446806	0.489550630973207
STAD	ADORA2A	-0.170537034930026	0.000928078655660206
STAD	CD276	0.178283991352827	0.000532748399419651
STAD	CD274	-0.00606030265104107	0.906843716602999
STAD	PDCD1LG2	-0.22958197747184	7.50456945199348e-06
STAD	PDCD1	-0.118842644214359	0.0213918811350945
STAD	CD80	0.00228217089543748	0.964852077146264
STAD	CD86	-0.185759244510183	0.000305157798076325
STAD	CTLA4	0.0226778928205712	0.661428723384361
STAD	CD160	-0.158969288825196	0.00201638576122855
STAD	BTLA	-0.296899664176793	4.54673393400934e-09
STAD	TNFRSF14	-0.0172426897257936	0.739159988581258
STAD	HAVCR2	-0.161654795767437	0.0017057593681913
STAD	LGALS9	-0.143535328251223	0.00539314497063018
STAD	CD47	-0.01673318921379	0.746599757992184
STAD	SIRPA	0.00224735464785527	0.965387974033833
STAD	TIGIT	-0.192404141540562	0.0001826372056606
STAD	PVR	0.31287131641825	7.23403886839026e-10
STAD	BTN2A1	0.0565163272272158	0.274847542543581
STAD	CD209	-0.202865172374559	7.86223298933348e-05
STAD	LAG3	-0.0471136648082831	0.362755604768541
TGCT	BTN2A2	-0.404257874855779	2.14621305142414e-07
TGCT	BTNL3	-0.187400880505979	0.0191496398794123
TGCT	BTNL9	-0.281320036035466	0.00039375188317868
TGCT	IDO1	0.0930631727015536	0.247582491172719
TGCT	TDO2	-0.113574939545763	0.157881897813333
TGCT	VTCN1	-0.318303125257587	5.13348444333915e-05
TGCT	ADORA2A	0.230873543961689	0.00380946401532482
TGCT	CD276	-0.115613788307439	0.150515830349636
TGCT	CD274	-0.00980544009103697	0.903207817843712
TGCT	PDCD1LG2	-0.11541464494002	0.151223636881683
TGCT	PDCD1	-0.0853123864013529	0.289297973567655
TGCT	CD80	0.0490208784435207	0.54297808742127
TGCT	CD86	-0.115316653759226	0.151572845317184
TGCT	CTLA4	-0.0691817736403724	0.39039867750083
TGCT	CD160	-0.227993867648686	0.004280976012745
TGCT	BTLA	0.280058794708476	0.000418973833450287
TGCT	TNFRSF14	-0.388351693508874	6.76271996934201e-07
TGCT	HAVCR2	-0.0868201861832435	0.280835275708336
TGCT	LGALS9	-0.255048916565251	0.00135505767214785
TGCT	CD47	-0.310723712285249	8.53662159278237e-05
TGCT	SIRPA	-0.388604573975439	6.64338158735524e-07
TGCT	TIGIT	-0.0325014619651973	0.686792503965701
TGCT	PVR	0.224485151175104	0.00492608096953266
TGCT	BTN2A1	-0.3306380490272	2.76675513990117e-05
TGCT	CD209	-0.27073066649808	0.00065740775292703
TGCT	LAG3	-0.0165731535774684	0.837130071651844
THCA	BTN2A2	0.44979719260743	0
THCA	BTNL3	-0.192393749782437	1.21354042152551e-05
THCA	BTNL9	-0.38196446918515	0
THCA	IDO1	0.373620044675297	0
THCA	TDO2	0.293662116285669	1.33052177656943e-11
THCA	VTCN1	0.448096845016901	1.47863003797325e-26
THCA	ADORA2A	0.183059466101157	3.19479916155452e-05
THCA	CD276	0.421629818329356	0
THCA	CD274	0.448515418224237	0
THCA	PDCD1LG2	0.456267398635316	0
THCA	PDCD1	0.216735075761876	8.26296623631925e-07
THCA	CD80	0.531834009810292	0
THCA	CD86	0.474750406123641	0
THCA	CTLA4	0.508523425931529	6.82362411844009e-35
THCA	CD160	0.180529906384739	4.11945643794683e-05
THCA	BTLA	0.429110951644431	0
THCA	TNFRSF14	0.164277131580894	0.000198149397381955
THCA	HAVCR2	0.45886858013114	0
THCA	LGALS9	0.421406193071733	0
THCA	CD47	0.174890465915354	7.35274624112262e-05
THCA	SIRPA	0.467831140314672	0
THCA	TIGIT	0.478757296712587	0
THCA	PVR	0.0632202263255869	0.153926901263848
THCA	BTN2A1	0.15692952208469	0.000380449951194385
THCA	CD209	0.357490982505982	7.16760818808727e-17
THCA	LAG3	0.346776781601033	9.07523002575836e-16
THYM	BTN2A2	0.155547642785928	0.091171517259488
THYM	BTNL3	-0.312408200578052	0.000542193244649323
THYM	BTNL9	-0.243334282865689	0.00779338110084498
THYM	IDO1	-0.00348953140578265	0.969939369657683
THYM	TDO2	-0.253177988740138	0.0054676704880674
THYM	VTCN1	-0.163379800969677	0.0758317821013803
THYM	ADORA2A	0.514670274889617	3.40831351877589e-09
THYM	CD276	-0.479326306793904	5.22711612640684e-08
THYM	CD274	-0.0959763566443527	0.298664497654346
THYM	PDCD1LG2	-0.00978493092152115	0.915787811930271
THYM	PDCD1	0.468914684517875	1.08534021095599e-07
THYM	CD80	-0.0656387978920382	0.477635038813156
THYM	CD86	-0.386867967525994	1.61924865049403e-05
THYM	CTLA4	-0.203339980059821	0.0267135767811319
THYM	CD160	-0.174960831790343	0.0571129241864492
THYM	BTLA	0.0548283720267768	0.553176654648184
THYM	TNFRSF14	-0.14661729098419	0.111511530738773
THYM	HAVCR2	-0.258360632388549	0.00466214743123821
THYM	LGALS9	0.326335279874662	0.00031411265001991
THYM	CD47	0.0594430992736078	0.520233490086982
THYM	SIRPA	-0.468017376442102	1.15452324361129e-07
THYM	TIGIT	-0.193213217490386	0.0354069741404011
THYM	PVR	-0.242842899871813	0.00792162542812999
THYM	BTN2A1	-0.0455490670844609	0.622329577686365
THYM	CD209	0.162854294260077	0.0768275077239599
THYM	LAG3	-0.301331719128329	0.000911905921874007
UCEC	BTN2A2	-0.0641137852229103	0.133847119635259
UCEC	BTNL3	0.113756060548348	0.00768652783927156
UCEC	BTNL9	0.0408056118941331	0.34036169665063
UCEC	IDO1	-0.0873780255664407	0.0409102091196577
UCEC	TDO2	0.173453420339879	4.46207203085105e-05
UCEC	VTCN1	0.03503928185817	0.412880217713749
UCEC	ADORA2A	-0.0696916902847834	0.103165483326794
UCEC	CD276	-0.0476611323293401	0.265271551830684
UCEC	CD274	0.0622905172345274	0.145280200006088
UCEC	PDCD1LG2	0.0938594355467401	0.0280503152240723
UCEC	PDCD1	-0.0752982608221363	0.0782108126506919
UCEC	CD80	0.191508815594409	6.33996398338317e-06
UCEC	CD86	0.00150818476258687	0.97189165913507
UCEC	CTLA4	-0.100884323000527	0.0181630013488905
UCEC	CD160	0.0595031466764912	0.164229974938903
UCEC	BTLA	0.00669609375866102	0.875721394462962
UCEC	TNFRSF14	-0.33702741253232	6.41360050548815e-16
UCEC	HAVCR2	-0.00795926041705177	0.852477076699429
UCEC	LGALS9	-0.220204090219244	2.06380205650486e-07
UCEC	CD47	0.333715502087417	1.31831186636774e-15
UCEC	SIRPA	-0.0589580436168229	0.168084586211839
UCEC	TIGIT	0.0506852312740774	0.236108683746257
UCEC	PVR	0.237995245240264	1.88458820770299e-08
UCEC	BTN2A1	0.15437933234878	0.000290752479002892
UCEC	CD209	0.0735253028296403	0.0855086216712998
UCEC	LAG3	0.106805775801477	0.0123910236445349
UCS	BTN2A2	0.0202323991797676	0.882145525045509
UCS	BTNL3	0.118282744076907	0.385264800590882
UCS	BTNL9	0.370198222829802	0.00523147437993953
UCS	IDO1	-0.120642515379357	0.374760290231541
UCS	TDO2	0.144224196855776	0.2880559614168
UCS	VTCN1	-0.373684210526316	0.00479779447367078
UCS	ADORA2A	0.326930963773069	0.0142748377861632
UCS	CD276	-0.12781954887218	0.346844441484689
UCS	CD274	-0.277238550922761	0.0389200922303493
UCS	PDCD1LG2	-0.0619958988380041	0.649054837925927
UCS	PDCD1	-0.0695146958304853	0.609777072493064
UCS	CD80	0.0518796992481203	0.703429226555453
UCS	CD86	0.0232399179767601	0.864751777776125
UCS	CTLA4	-0.0979852697557581	0.472481020215803
UCS	CD160	0.333287764866712	0.0124153116631378
UCS	BTLA	-0.0849624060150376	0.532530820574469
UCS	TNFRSF14	-0.285099111414901	0.0335458226001412
UCS	HAVCR2	0.000410116199589884	0.997798563518291
UCS	LGALS9	-0.192139439507861	0.155658390901522
UCS	CD47	-0.238550922761449	0.0767677025636191
UCS	SIRPA	0.136705399863295	0.314130627676824
UCS	TIGIT	-0.0630895420369105	0.64327856581738
UCS	PVR	-0.0272727272727273	0.841530116575995
UCS	BTN2A1	-0.0254272043745728	0.852141476859598
UCS	CD209	0.0649350649350649	0.633578949541336
UCS	LAG3	-0.0521531100478469	0.701938407206284
UVM	BTN2A2	0.293225503984998	0.00850542472075092
UVM	BTNL3	0.281460402281842	0.0114325648398439
UVM	BTNL9	0.273909985935302	0.0141870068066512
UVM	IDO1	0.108860553094912	0.336444273657932
UVM	TDO2	0.388029729068716	0.000375905315549615
UVM	VTCN1	0.0129225564785856	0.909421324619549
UVM	ADORA2A	0.100398499765588	0.374811873428126
UVM	CD276	-0.0270745428973277	0.811233877897278
UVM	CD274	0.080098452883263	0.479232574966401
UVM	PDCD1LG2	0.0202297233942804	0.858395598724359
UVM	PDCD1	-0.0803607123893888	0.478570911412107
UVM	CD80	0.138316931417155	0.221116518626123
UVM	CD86	0.0677684013127051	0.549573099913496
UVM	CTLA4	0.0257615790240143	0.820556134227614
UVM	CD160	0.303241988878179	0.00625144210185513
UVM	BTLA	0.196553759460122	0.0805591285397493
UVM	TNFRSF14	-0.209774964838256	0.0619517503705588
UVM	HAVCR2	-0.0319503047351149	0.778036056061107
UVM	LGALS9	-0.199906235349273	0.0755002489426194
UVM	CD47	0.374683544303797	0.000670692068918967
UVM	SIRPA	-0.24690576652602	0.0274928384877822
UVM	TIGIT	-0.0369497453289018	0.744879632118812
UVM	PVR	0.293788091889358	0.00837548251713259
UVM	BTN2A1	0.408134083450539	0.00019411546332613
UVM	CD209	-0.16896390060947	0.133885454077382
UVM	LAG3	-0.0588373183309892	0.603472402852421
